# Supplementary material for: Ebola Virus Encodes Two microRNAs in Huh7-Infected Cells
Source: Int J Mol Sci. 2022 May 7;23(9):5228. doi: 10.3390/ijms23095228 (PMC9106010; doi:10.3390/ijms23095228)
Supplement: Supplementary file 1 [file ijms-23-05228-s001.zip]

Archive with 5 entries (5 files):
- Suppl_File_MS_Diallo_et_al_EBOLA_microRNAs.pdf
- Suppl_File_S1_Alignement_miR-MAY-251_miR-MAK-403.pdf
- Suppl_File_S2_list_of_miRNAs_Targets_miRDB.pdf
- Suppl_File_S3_SRA_Research.xlsx
- Suppl_File_S4_DLA_Constructions_psiCHECKII.pdf
