# Supplementary material for: Ebola Virus Encodes Two microRNAs in Huh7-Infected Cells
Source: Int J Mol Sci. 2022 May 7;23(9):5228. doi: 10.3390/ijms23095228 (PMC9106010; doi:10.3390/ijms23095228)
Supplement: Supplementary file 1 [file ijms-23-05228-s001.zip › Suppl_File_S3_SRA_Research.xlsx]

## Sheet: RawData
Run	Assay Type	AvgSpotLen	Bases	BioProject	BioSample	BioSampleModel	Bytes	Center Name	Collection_date	Consent	DATASTORE filetype	DATASTORE provider	DATASTORE region	Experiment	geo_loc_name_country	geo_loc_name_country_continent	geo_loc_name	HOST	Instrument	Isolate	lat_lon	Library Name	LibraryLayout	LibrarySelection	LibrarySource	Organism	Platform	ReleaseDate	Sample Name	SRA Study	collected_by	Host_disease	Isolation_source	AssemblyName	env_broad_scale	env_local_scale	env_medium	isol_growth_condt	propagation	strain	CULTURE_COLLECTION	Extraction-method	Host_Age	host_description	host_disease_outcome	host_disease_stage	host_health_state	host_sex	identification_method
SRR2019525	WGS	602	1501318168	PRJNA231221	SAMN03611817	Pathogen.cl	725472106	UMIGS	2014-03-20	public	fastq,sra	gs,ncbi,s3	gs.US,ncbi.public,s3.us-east-1	SRX1025960	Guinea	Africa	Guinea: Gueckedou	Homo sapiens	Illumina MiSeq	Ebola virus/H.sapiens-wt/GIN/2014/Makona-C07	Not Applicable	IL100054485	PAIRED	cDNA	VIRAL RNA	Zaire ebolavirus	ILLUMINA	2015-05-13T00:00:00Z	FDAARGOS_273	SRP040661	Public Health Agency Canada (PHAC)	Ebola Virus Disease (EVD)	blood							FDAARGOS_273	FDA:FDAARGOS_273	Trizol	47Y	Missing	Patient died of infection	Missing	Missing	female	RT-PCR (L\, NP\, 5' UTR/GP genes)
SRR2019531	WGS	602	1665917008	PRJNA231221	SAMN03611819	Pathogen.cl	795425402	UMIGS	2014-03-17	public	fastq,sra	gs,ncbi,s3	gs.US,ncbi.public,s3.us-east-1	SRX1025967	Guinea	Africa	Guinea: Kissidougou	Homo sapiens	Illumina MiSeq	Ebola virus/H.sapiens-wt/GIN/2014/Makona-C15	Not Applicable	IL100054486	PAIRED	cDNA	VIRAL RNA	Zaire ebolavirus	ILLUMINA	2015-05-13T00:00:00Z	FDAARGOS_275	SRP040661	Public Health Agency Canada (PHAC)	Ebola Virus Disease (EVD)	blood							FDAARGOS_275	FDA:FDAARGOS_275	Trizol	28Y	Missing	Patient survived	Missing	Missing	female	RT-PCR (L\, NP\, 5' UTR/GP genes)
SRR5528820	WGA	265	107286531	PRJNA386278	SAMN06928663	Pathogen.cl	36155842	UNITED STATES ARMY MEDICAL RESEARCH INSTITUTE OF INFECTIOUS DISEASES(USAMRIID)	2014-06-18	public	bam,sra	gs,ncbi,s3	gs.US,ncbi.public,s3.us-east-1	SRX2798033	Sierra Leone	Africa	Sierra Leone: Kailahun	Homo sapiens	Illumina MiSeq	Zaire ebolavirus isolate Ebola virus/H.sapiens-tc/SLE/2014/Makona-G3864.1	Not collected	R4465_3864_P1	PAIRED	RANDOM PCR	VIRAL RNA	Zaire ebolavirus	ILLUMINA	2017-05-15T00:00:00Z	R4465_3864_P1	SRP106898	USAMRIID	Ebola virus disease	whole blood	KR013754.2
SRR5528821	WGA	275	172006193	PRJNA386278	SAMN06928638	Pathogen.cl	45263441	UNITED STATES ARMY MEDICAL RESEARCH INSTITUTE OF INFECTIOUS DISEASES(USAMRIID)	2014-06-18	public	bam,sra	gs,ncbi,s3	gs.US,ncbi.public,s3.us-east-1	SRX2798032	Sierra Leone	Africa	Sierra Leone: Kailahun	Homo sapiens	Illumina MiSeq	Zaire ebolavirus isolate Ebola virus/H.sapiens-wt/SLE/2014/Makona-G3864.1	not collected	SL3864	PAIRED	RANDOM PCR	VIRAL RNA	Zaire ebolavirus	ILLUMINA	2017-05-15T00:00:00Z	SL3864	SRP106898	USAMRIID & NIH/IRF Ebola Response Team	Ebola virus disease	whole blood	KR013754.2
SRR5528823	WGA	262	50133311	PRJNA386278	SAMN06928681	Pathogen.cl	19394158	UNITED STATES ARMY MEDICAL RESEARCH INSTITUTE OF INFECTIOUS DISEASES(USAMRIID)	2014-06-18	public	bam,sra	gs,ncbi,s3	gs.US,ncbi.public,s3.us-east-1	SRX2798030	Sierra Leone	Africa	Sierra Leone: Kailahun	Homo sapiens	Illumina MiSeq	Zaire ebolavirus isolate Ebola virus/H.sapiens-tc/SLE/2014/Makona-G3864.1	Not collected	R4491_3864_P2	PAIRED	RANDOM PCR	VIRAL RNA	Zaire ebolavirus	ILLUMINA	2017-05-15T00:00:00Z	R4491_3864_P2	SRP106898	USAMRIID	Ebola virus disease	whole blood	KR013754.2
SRR3152943	WGA	235	14949284	PRJNA278759	SAMN04040212	Pathogen.cl	3395625	UNITED STATES ARMY MEDICAL RESEARCH INSTITUTE OF INFECTIOUS DISEASES(USAMRIID)	2014-11-06	public	bam,sra	gs,ncbi,s3	gs.US,ncbi.public,s3.us-east-1	SRX1565863	Liberia	Africa	Liberia: GRAND_BASSA	Homo sapiens	Illumina MiSeq	Ebola virus/H.sapiens-wt/LBR/2014/Makona-LIBR0071	Not collected	LIBR0071	PAIRED	RANDOM PCR	VIRAL RNA	Zaire ebolavirus	ILLUMINA	2016-02-10T00:00:00Z	LIBR0071	SRP056548	USAMRIID & NIH/IRF Ebola Response Team	Ebola Virus Disease	whole blood	KR013754.2
SRR3152944	WGA	247	251114477	PRJNA278759	SAMN04040213	Pathogen.cl	89676465	UNITED STATES ARMY MEDICAL RESEARCH INSTITUTE OF INFECTIOUS DISEASES(USAMRIID)	2014-11-07	public	bam,sra	gs,ncbi,s3	gs.US,ncbi.public,s3.us-east-1	SRX1565864	Liberia	Africa	Liberia: MONTSERRADO	Homo sapiens	Illumina MiSeq	Ebola virus/H.sapiens-wt/LBR/2014/Makona-LIBR0079	Not collected	LIBR0079	PAIRED	RANDOM PCR	VIRAL RNA	Zaire ebolavirus	ILLUMINA	2016-02-10T00:00:00Z	LIBR0079	SRP056548	USAMRIID & NIH/IRF Ebola Response Team	Ebola Virus Disease	whole blood	KR013754.2
SRR3152945	WGA	236	181164311	PRJNA278759	SAMN04040222	Pathogen.cl	63949527	UNITED STATES ARMY MEDICAL RESEARCH INSTITUTE OF INFECTIOUS DISEASES(USAMRIID)	2014-11-17	public	bam,sra	gs,ncbi,s3	gs.US,ncbi.public,s3.us-east-1	SRX1565865	Liberia	Africa	Liberia: GRAND_BASSA	Homo sapiens	Illumina MiSeq	Ebola virus/H.sapiens-wt/LBR/2014/Makona-LIBR0229	Not collected	LIBR0229	PAIRED	RANDOM PCR	VIRAL RNA	Zaire ebolavirus	ILLUMINA	2016-02-10T00:00:00Z	LIBR0229	SRP056548	USAMRIID & NIH/IRF Ebola Response Team	Ebola Virus Disease	whole blood	KR013754.2
SRR3152946	WGA	237	423680	PRJNA278759	SAMN04040314	Pathogen.cl	301854	UNITED STATES ARMY MEDICAL RESEARCH INSTITUTE OF INFECTIOUS DISEASES(USAMRIID)	2014-09-19	public	bam,sra	gs,ncbi,s3	gs.US,ncbi.public,s3.us-east-1	SRX1565866	Liberia	Africa	Liberia: MONTSERRADO	Homo sapiens	Illumina MiSeq	Ebola virus/H.sapiens-wt/LBR/2014/Makona-LIBR10210	Not collected	LIBR10210	PAIRED	RANDOM PCR	VIRAL RNA	Zaire ebolavirus	ILLUMINA	2016-02-10T00:00:00Z	LIBR10210	SRP056548	USAMRIID & NIH/IRF Ebola Response Team	Ebola Virus Disease	whole blood	KR013754.2
SRR3152947	WGA	245	3035059	PRJNA278759	SAMN04040315	Pathogen.cl	951242	UNITED STATES ARMY MEDICAL RESEARCH INSTITUTE OF INFECTIOUS DISEASES(USAMRIID)	2014-09-19	public	bam,sra	gs,ncbi,s3	gs.US,ncbi.public,s3.us-east-1	SRX1565867	Liberia	Africa	Liberia	Homo sapiens	Illumina MiSeq	Ebola virus/H.sapiens-wt/LBR/2014/Makona-LIBR10212	Not collected	LIBR10212	PAIRED	RANDOM PCR	VIRAL RNA	Zaire ebolavirus	ILLUMINA	2016-02-10T00:00:00Z	LIBR10212	SRP056548	USAMRIID & NIH/IRF Ebola Response Team	Ebola Virus Disease	whole blood	KR013754.2
SRR3152948	WGA	241	405187	PRJNA278759	SAMN04040316	Pathogen.cl	280816	UNITED STATES ARMY MEDICAL RESEARCH INSTITUTE OF INFECTIOUS DISEASES(USAMRIID)	2014-09-29	public	bam,sra	gs,ncbi,s3	gs.US,ncbi.public,s3.us-east-1	SRX1565868	Liberia	Africa	Liberia: MONTSERRADO	Homo sapiens	Illumina MiSeq	Ebola virus/H.sapiens-wt/LBR/2014/Makona-LIBR10214	Not collected	LIBR10214	PAIRED	RANDOM PCR	VIRAL RNA	Zaire ebolavirus	ILLUMINA	2016-02-10T00:00:00Z	LIBR10214	SRP056548	USAMRIID & NIH/IRF Ebola Response Team	Ebola Virus Disease	whole blood	KR013754.2
SRR3152949	WGA	249	2856297	PRJNA278759	SAMN04040317	Pathogen.cl	1131488	UNITED STATES ARMY MEDICAL RESEARCH INSTITUTE OF INFECTIOUS DISEASES(USAMRIID)	2014-09-29	public	bam,sra	gs,ncbi,s3	gs.US,ncbi.public,s3.us-east-1	SRX1565869	Liberia	Africa	Liberia	Homo sapiens	Illumina MiSeq	Ebola virus/H.sapiens-wt/LBR/2014/Makona-LIBR10217	Not collected	LIBR10217	PAIRED	RANDOM PCR	VIRAL RNA	Zaire ebolavirus	ILLUMINA	2016-02-10T00:00:00Z	LIBR10217	SRP056548	USAMRIID & NIH/IRF Ebola Response Team	Ebola Virus Disease	whole blood	KR013754.2
SRR3152950	WGA	241	779567	PRJNA278759	SAMN04040318	Pathogen.cl	384465	UNITED STATES ARMY MEDICAL RESEARCH INSTITUTE OF INFECTIOUS DISEASES(USAMRIID)	2014-09-29	public	bam,sra	gs,ncbi,s3	gs.US,ncbi.public,s3.us-east-1	SRX1565870	Liberia	Africa	Liberia	Homo sapiens	Illumina MiSeq	Ebola virus/H.sapiens-wt/LBR/2014/Makona-LIBR10218	Not collected	LIBR10218	PAIRED	RANDOM PCR	VIRAL RNA	Zaire ebolavirus	ILLUMINA	2016-02-10T00:00:00Z	LIBR10218	SRP056548	USAMRIID & NIH/IRF Ebola Response Team	Ebola Virus Disease	whole blood	KR013754.2
SRR3152951	WGA	240	651102	PRJNA278759	SAMN04040319	Pathogen.cl	343000	UNITED STATES ARMY MEDICAL RESEARCH INSTITUTE OF INFECTIOUS DISEASES(USAMRIID)	2014-09-26	public	bam,sra	gs,ncbi,s3	gs.US,ncbi.public,s3.us-east-1	SRX1565871	Liberia	Africa	Liberia: GRAND_BASSA	Homo sapiens	Illumina MiSeq	Ebola virus/H.sapiens-wt/LBR/2014/Makona-LIBR10222	Not collected	LIBR10222	PAIRED	RANDOM PCR	VIRAL RNA	Zaire ebolavirus	ILLUMINA	2016-02-10T00:00:00Z	LIBR10222	SRP056548	USAMRIID & NIH/IRF Ebola Response Team	Ebola Virus Disease	whole blood	KR013754.2
SRR3152952	WGA	246	1812495	PRJNA278759	SAMN04040320	Pathogen.cl	657407	UNITED STATES ARMY MEDICAL RESEARCH INSTITUTE OF INFECTIOUS DISEASES(USAMRIID)	2014-09-26	public	bam,sra	gs,ncbi,s3	gs.US,ncbi.public,s3.us-east-1	SRX1565872	Liberia	Africa	Liberia: MONTSERRADO	Homo sapiens	Illumina MiSeq	Ebola virus/H.sapiens-wt/LBR/2014/Makona-LIBR10223	Not collected	LIBR10223	PAIRED	RANDOM PCR	VIRAL RNA	Zaire ebolavirus	ILLUMINA	2016-02-10T00:00:00Z	LIBR10223	SRP056548	USAMRIID & NIH/IRF Ebola Response Team	Ebola Virus Disease	whole blood	KR013754.2
SRR3152953	WGA	243	1736691	PRJNA278759	SAMN04040321	Pathogen.cl	647125	UNITED STATES ARMY MEDICAL RESEARCH INSTITUTE OF INFECTIOUS DISEASES(USAMRIID)	2014-09-26	public	bam,sra	gs,ncbi,s3	gs.US,ncbi.public,s3.us-east-1	SRX1565873	Liberia	Africa	Liberia: MONTSERRADO	Homo sapiens	Illumina MiSeq	Ebola virus/H.sapiens-wt/LBR/2014/Makona-LIBR10224	Not collected	LIBR10224	PAIRED	RANDOM PCR	VIRAL RNA	Zaire ebolavirus	ILLUMINA	2016-02-10T00:00:00Z	LIBR10224	SRP056548	USAMRIID & NIH/IRF Ebola Response Team	Ebola Virus Disease	whole blood	KR013754.2
SRR3152954	WGA	241	1019205	PRJNA278759	SAMN04040322	Pathogen.cl	449868	UNITED STATES ARMY MEDICAL RESEARCH INSTITUTE OF INFECTIOUS DISEASES(USAMRIID)	2014-09-26	public	bam,sra	gs,ncbi,s3	gs.US,ncbi.public,s3.us-east-1	SRX1565874	Liberia	Africa	Liberia: MONTSERRADO	Homo sapiens	Illumina MiSeq	Ebola virus/H.sapiens-wt/LBR/2014/Makona-LIBR10226	Not collected	LIBR10226	PAIRED	RANDOM PCR	VIRAL RNA	Zaire ebolavirus	ILLUMINA	2016-02-10T00:00:00Z	LIBR10226	SRP056548	USAMRIID & NIH/IRF Ebola Response Team	Ebola Virus Disease	whole blood	KR013754.2
SRR3152955	WGA	242	1214127	PRJNA278759	SAMN04040323	Pathogen.cl	492451	UNITED STATES ARMY MEDICAL RESEARCH INSTITUTE OF INFECTIOUS DISEASES(USAMRIID)	2014-09-26	public	bam,sra	gs,ncbi,s3	gs.US,ncbi.public,s3.us-east-1	SRX1565875	Liberia	Africa	Liberia: MONTSERRADO	Homo sapiens	Illumina MiSeq	Ebola virus/H.sapiens-wt/LBR/2014/Makona-LIBR10230	Not collected	LIBR10230	PAIRED	RANDOM PCR	VIRAL RNA	Zaire ebolavirus	ILLUMINA	2016-02-10T00:00:00Z	LIBR10230	SRP056548	USAMRIID & NIH/IRF Ebola Response Team	Ebola Virus Disease	whole blood	KR013754.2
SRR3152956	WGA	248	2312661	PRJNA278759	SAMN04040223	Pathogen.cl	945664	UNITED STATES ARMY MEDICAL RESEARCH INSTITUTE OF INFECTIOUS DISEASES(USAMRIID)	2014-11-22	public	bam,sra	gs,ncbi,s3	gs.US,ncbi.public,s3.us-east-1	SRX1565876	Liberia	Africa	Liberia	Homo sapiens	Illumina MiSeq	Ebola virus/H.sapiens-wt/LBR/2014/Makona-LIBR0279	Not collected	LIBR0279	PAIRED	RANDOM PCR	VIRAL RNA	Zaire ebolavirus	ILLUMINA	2016-02-10T00:00:00Z	LIBR0279	SRP056548	USAMRIID & NIH/IRF Ebola Response Team	Ebola Virus Disease	whole blood	KR013754.2
SRR3152957	WGA	245	36524717	PRJNA278759	SAMN04040324	Pathogen.cl	9550849	UNITED STATES ARMY MEDICAL RESEARCH INSTITUTE OF INFECTIOUS DISEASES(USAMRIID)	2014-07-11	public	bam,sra	gs,ncbi,s3	gs.US,ncbi.public,s3.us-east-1	SRX1565877	Liberia	Africa	Liberia	Homo sapiens	Illumina MiSeq	Ebola virus/H.sapiens-wt/LBR/2014/Makona-LIBR10237	Not collected	LIBR10237	PAIRED	RANDOM PCR	VIRAL RNA	Zaire ebolavirus	ILLUMINA	2016-02-10T00:00:00Z	LIBR10237	SRP056548	USAMRIID & NIH/IRF Ebola Response Team	Ebola Virus Disease	whole blood	KR013754.2
SRR3152958	WGA	242	3119272	PRJNA278759	SAMN04040325	Pathogen.cl	1053369	UNITED STATES ARMY MEDICAL RESEARCH INSTITUTE OF INFECTIOUS DISEASES(USAMRIID)	2014-07-18	public	bam,sra	gs,ncbi,s3	gs.US,ncbi.public,s3.us-east-1	SRX1565878	Liberia	Africa	Liberia	Homo sapiens	Illumina MiSeq	Ebola virus/H.sapiens-wt/LBR/2014/Makona-LIBR10238	Not collected	LIBR10238	PAIRED	RANDOM PCR	VIRAL RNA	Zaire ebolavirus	ILLUMINA	2016-02-10T00:00:00Z	LIBR10238	SRP056548	USAMRIID & NIH/IRF Ebola Response Team	Ebola Virus Disease	whole blood	KR013754.2
SRR3152959	WGA	240	1363242	PRJNA278759	SAMN04040326	Pathogen.cl	512451	UNITED STATES ARMY MEDICAL RESEARCH INSTITUTE OF INFECTIOUS DISEASES(USAMRIID)	2014-07-19	public	bam,sra	gs,ncbi,s3	gs.US,ncbi.public,s3.us-east-1	SRX1565879	Liberia	Africa	Liberia	Homo sapiens	Illumina MiSeq	Ebola virus/H.sapiens-wt/LBR/2014/Makona-LIBR10239	Not collected	LIBR10239	PAIRED	RANDOM PCR	VIRAL RNA	Zaire ebolavirus	ILLUMINA	2016-02-10T00:00:00Z	LIBR10239	SRP056548	USAMRIID & NIH/IRF Ebola Response Team	Ebola Virus Disease	whole blood	KR013754.2
SRR3152960	WGA	241	969082	PRJNA278759	SAMN04040327	Pathogen.cl	405736	UNITED STATES ARMY MEDICAL RESEARCH INSTITUTE OF INFECTIOUS DISEASES(USAMRIID)	2014-06-24	public	bam,sra	gs,ncbi,s3	gs.US,ncbi.public,s3.us-east-1	SRX1565880	Liberia	Africa	Liberia	Homo sapiens	Illumina MiSeq	Ebola virus/H.sapiens-wt/LBR/2014/Makona-LIBR10240	Not collected	LIBR10240	PAIRED	RANDOM PCR	VIRAL RNA	Zaire ebolavirus	ILLUMINA	2016-02-10T00:00:00Z	LIBR10240	SRP056548	USAMRIID & NIH/IRF Ebola Response Team	Ebola Virus Disease	whole blood	KR013754.2
SRR3152961	WGA	236	4104663	PRJNA278759	SAMN04040328	Pathogen.cl	1227688	UNITED STATES ARMY MEDICAL RESEARCH INSTITUTE OF INFECTIOUS DISEASES(USAMRIID)	2014-06-25	public	bam,sra	gs,ncbi,s3	gs.US,ncbi.public,s3.us-east-1	SRX1565881	Liberia	Africa	Liberia	Homo sapiens	Illumina MiSeq	Ebola virus/H.sapiens-wt/LBR/2014/Makona-LIBR10241	Not collected	LIBR10241	PAIRED	RANDOM PCR	VIRAL RNA	Zaire ebolavirus	ILLUMINA	2016-02-10T00:00:00Z	LIBR10241	SRP056548	USAMRIID & NIH/IRF Ebola Response Team	Ebola Virus Disease	whole blood	KR013754.2
SRR3152962	WGA	240	478634	PRJNA278759	SAMN04040329	Pathogen.cl	291570	UNITED STATES ARMY MEDICAL RESEARCH INSTITUTE OF INFECTIOUS DISEASES(USAMRIID)	2014-07-01	public	bam,sra	gs,ncbi,s3	gs.US,ncbi.public,s3.us-east-1	SRX1565882	Liberia	Africa	Liberia	Homo sapiens	Illumina MiSeq	Ebola virus/H.sapiens-wt/LBR/2014/Makona-LIBR10245	Not collected	LIBR10245	PAIRED	RANDOM PCR	VIRAL RNA	Zaire ebolavirus	ILLUMINA	2016-02-10T00:00:00Z	LIBR10245	SRP056548	USAMRIID & NIH/IRF Ebola Response Team	Ebola Virus Disease	whole blood	KR013754.2
SRR3152963	WGA	164	1297897	PRJNA278759	SAMN04040330	Pathogen.cl	716967	UNITED STATES ARMY MEDICAL RESEARCH INSTITUTE OF INFECTIOUS DISEASES(USAMRIID)	2014-07-14	public	bam,sra	gs,ncbi,s3	gs.US,ncbi.public,s3.us-east-1	SRX1565883	Liberia	Africa	Liberia	Homo sapiens	Illumina MiSeq	Ebola virus/H.sapiens-wt/LBR/2014/Makona-LIBR10248	Not collected	LIBR10248	PAIRED	RANDOM PCR	VIRAL RNA	Zaire ebolavirus	ILLUMINA	2016-02-10T00:00:00Z	LIBR10248	SRP056548	USAMRIID & NIH/IRF Ebola Response Team	Ebola Virus Disease	whole blood	KR013754.2
SRR3152964	WGA	157	2599555	PRJNA278759	SAMN04040331	Pathogen.cl	1297623	UNITED STATES ARMY MEDICAL RESEARCH INSTITUTE OF INFECTIOUS DISEASES(USAMRIID)	2014-07-04	public	bam,sra	gs,ncbi,s3	gs.US,ncbi.public,s3.us-east-1	SRX1565884	Liberia	Africa	Liberia	Homo sapiens	Illumina MiSeq	Ebola virus/H.sapiens-wt/LBR/2014/Makona-LIBR10249	Not collected	LIBR10249	PAIRED	RANDOM PCR	VIRAL RNA	Zaire ebolavirus	ILLUMINA	2016-02-10T00:00:00Z	LIBR10249	SRP056548	USAMRIID & NIH/IRF Ebola Response Team	Ebola Virus Disease	whole blood	KR013754.2
SRR3152965	WGA	243	814114	PRJNA278759	SAMN04040332	Pathogen.cl	371244	UNITED STATES ARMY MEDICAL RESEARCH INSTITUTE OF INFECTIOUS DISEASES(USAMRIID)	2014-06-23	public	bam,sra	gs,ncbi,s3	gs.US,ncbi.public,s3.us-east-1	SRX1565885	Liberia	Africa	Liberia	Homo sapiens	Illumina MiSeq	Ebola virus/H.sapiens-wt/LBR/2014/Makona-LIBR10250	Not collected	LIBR10250	PAIRED	RANDOM PCR	VIRAL RNA	Zaire ebolavirus	ILLUMINA	2016-02-10T00:00:00Z	LIBR10250	SRP056548	USAMRIID & NIH/IRF Ebola Response Team	Ebola Virus Disease	whole blood	KR013754.2
SRR3152966	WGA	200	1933776	PRJNA278759	SAMN04040333	Pathogen.cl	866650	UNITED STATES ARMY MEDICAL RESEARCH INSTITUTE OF INFECTIOUS DISEASES(USAMRIID)	2014-09-15	public	bam,sra	gs,ncbi,s3	gs.US,ncbi.public,s3.us-east-1	SRX1565886	Liberia	Africa	Liberia: GRAND_KRU	Homo sapiens	Illumina MiSeq	Ebola virus/H.sapiens-wt/LBR/2014/Makona-LIBR10251	Not collected	LIBR10251	PAIRED	RANDOM PCR	VIRAL RNA	Zaire ebolavirus	ILLUMINA	2016-02-10T00:00:00Z	LIBR10251	SRP056548	USAMRIID & NIH/IRF Ebola Response Team	Ebola Virus Disease	whole blood	KR013754.2
SRR3152967	WGA	241	30573795	PRJNA278759	SAMN04040224	Pathogen.cl	8226506	UNITED STATES ARMY MEDICAL RESEARCH INSTITUTE OF INFECTIOUS DISEASES(USAMRIID)	2014-11-22	public	bam,sra	gs,ncbi,s3	gs.US,ncbi.public,s3.us-east-1	SRX1565887	Liberia	Africa	Liberia: GRAND_CAPE_MOUNT	Homo sapiens	Illumina MiSeq	Ebola virus/H.sapiens-wt/LBR/2014/Makona-LIBR0284	Not collected	LIBR0284	PAIRED	RANDOM PCR	VIRAL RNA	Zaire ebolavirus	ILLUMINA	2016-02-10T00:00:00Z	LIBR0284	SRP056548	USAMRIID & NIH/IRF Ebola Response Team	Ebola Virus Disease	whole blood	KR013754.2
SRR3152968	WGA	241	1461494	PRJNA278759	SAMN04040334	Pathogen.cl	563385	UNITED STATES ARMY MEDICAL RESEARCH INSTITUTE OF INFECTIOUS DISEASES(USAMRIID)	2014-09-15	public	bam,sra	gs,ncbi,s3	gs.US,ncbi.public,s3.us-east-1	SRX1565888	Liberia	Africa	Liberia: GRAND_KRU	Homo sapiens	Illumina MiSeq	Ebola virus/H.sapiens-wt/LBR/2014/Makona-LIBR10252	Not collected	LIBR10252	PAIRED	RANDOM PCR	VIRAL RNA	Zaire ebolavirus	ILLUMINA	2016-02-10T00:00:00Z	LIBR10252	SRP056548	USAMRIID & NIH/IRF Ebola Response Team	Ebola Virus Disease	whole blood	KR013754.2
SRR3152969	WGA	242	543229	PRJNA278759	SAMN04040335	Pathogen.cl	307414	UNITED STATES ARMY MEDICAL RESEARCH INSTITUTE OF INFECTIOUS DISEASES(USAMRIID)	2014-09-16	public	bam,sra	gs,ncbi,s3	gs.US,ncbi.public,s3.us-east-1	SRX1565889	Liberia	Africa	Liberia: MARGIBI	Homo sapiens	Illumina MiSeq	Ebola virus/H.sapiens-wt/LBR/2014/Makona-LIBR10253	Not collected	LIBR10253	PAIRED	RANDOM PCR	VIRAL RNA	Zaire ebolavirus	ILLUMINA	2016-02-10T00:00:00Z	LIBR10253	SRP056548	USAMRIID & NIH/IRF Ebola Response Team	Ebola Virus Disease	whole blood	KR013754.2
SRR3152970	WGA	244	6441746	PRJNA278759	SAMN04040336	Pathogen.cl	1983111	UNITED STATES ARMY MEDICAL RESEARCH INSTITUTE OF INFECTIOUS DISEASES(USAMRIID)	2014-10-02	public	bam,sra	gs,ncbi,s3	gs.US,ncbi.public,s3.us-east-1	SRX1565890	Liberia	Africa	Liberia	Homo sapiens	Illumina MiSeq	Ebola virus/H.sapiens-wt/LBR/2014/Makona-LIBR10254	Not collected	LIBR10254	PAIRED	RANDOM PCR	VIRAL RNA	Zaire ebolavirus	ILLUMINA	2016-02-10T00:00:00Z	LIBR10254	SRP056548	USAMRIID & NIH/IRF Ebola Response Team	Ebola Virus Disease	whole blood	KR013754.2
SRR3152971	WGA	245	18769118	PRJNA278759	SAMN04040337	Pathogen.cl	5415844	UNITED STATES ARMY MEDICAL RESEARCH INSTITUTE OF INFECTIOUS DISEASES(USAMRIID)	2014-10-02	public	bam,sra	gs,ncbi,s3	gs.US,ncbi.public,s3.us-east-1	SRX1565891	Liberia	Africa	Liberia: BONG	Homo sapiens	Illumina MiSeq	Ebola virus/H.sapiens-wt/LBR/2014/Makona-LIBR10255	Not collected	LIBR10255	PAIRED	RANDOM PCR	VIRAL RNA	Zaire ebolavirus	ILLUMINA	2016-02-10T00:00:00Z	LIBR10255	SRP056548	USAMRIID & NIH/IRF Ebola Response Team	Ebola Virus Disease	whole blood	KR013754.2
SRR3152972	WGA	245	7545392	PRJNA278759	SAMN04040338	Pathogen.cl	2233123	UNITED STATES ARMY MEDICAL RESEARCH INSTITUTE OF INFECTIOUS DISEASES(USAMRIID)	2014-10-14	public	bam,sra	gs,ncbi,s3	gs.US,ncbi.public,s3.us-east-1	SRX1565892	Liberia	Africa	Liberia: SINOE	Homo sapiens	Illumina MiSeq	Ebola virus/H.sapiens-wt/LBR/2014/Makona-LIBR10261	Not collected	LIBR10261	PAIRED	RANDOM PCR	VIRAL RNA	Zaire ebolavirus	ILLUMINA	2016-02-10T00:00:00Z	LIBR10261	SRP056548	USAMRIID & NIH/IRF Ebola Response Team	Ebola Virus Disease	whole blood	KR013754.2
SRR3152973	WGA	241	1475780	PRJNA278759	SAMN04040339	Pathogen.cl	575409	UNITED STATES ARMY MEDICAL RESEARCH INSTITUTE OF INFECTIOUS DISEASES(USAMRIID)	2014-10-16	public	bam,sra	gs,ncbi,s3	gs.US,ncbi.public,s3.us-east-1	SRX1565893	Liberia	Africa	Liberia: MONTSERRADO	Homo sapiens	Illumina MiSeq	Ebola virus/H.sapiens-wt/LBR/2014/Makona-LIBR10262	Not collected	LIBR10262	PAIRED	RANDOM PCR	VIRAL RNA	Zaire ebolavirus	ILLUMINA	2016-02-10T00:00:00Z	LIBR10262	SRP056548	USAMRIID & NIH/IRF Ebola Response Team	Ebola Virus Disease	whole blood	KR013754.2
SRR3152974	WGA	191	986148	PRJNA278759	SAMN04040340	Pathogen.cl	523676	UNITED STATES ARMY MEDICAL RESEARCH INSTITUTE OF INFECTIOUS DISEASES(USAMRIID)	2014-10-18	public	bam,sra	gs,ncbi,s3	gs.US,ncbi.public,s3.us-east-1	SRX1565894	Liberia	Africa	Liberia	Homo sapiens	Illumina MiSeq	Ebola virus/H.sapiens-wt/LBR/2014/Makona-LIBR10265	Not collected	LIBR10265	PAIRED	RANDOM PCR	VIRAL RNA	Zaire ebolavirus	ILLUMINA	2016-02-10T00:00:00Z	LIBR10265	SRP056548	USAMRIID & NIH/IRF Ebola Response Team	Ebola Virus Disease	whole blood	KR013754.2
SRR3152975	WGA	245	8276171	PRJNA278759	SAMN04040341	Pathogen.cl	2772482	UNITED STATES ARMY MEDICAL RESEARCH INSTITUTE OF INFECTIOUS DISEASES(USAMRIID)	2014-10-05	public	bam,sra	gs,ncbi,s3	gs.US,ncbi.public,s3.us-east-1	SRX1565895	Liberia	Africa	Liberia: MONTSERRADO	Homo sapiens	Illumina MiSeq	Ebola virus/H.sapiens-wt/LBR/2014/Makona-LIBR10267	Not collected	LIBR10267	PAIRED	RANDOM PCR	VIRAL RNA	Zaire ebolavirus	ILLUMINA	2016-02-10T00:00:00Z	LIBR10267	SRP056548	USAMRIID & NIH/IRF Ebola Response Team	Ebola Virus Disease	whole blood	KR013754.2
SRR3152976	WGA	242	4528678	PRJNA278759	SAMN04040342	Pathogen.cl	1491421	UNITED STATES ARMY MEDICAL RESEARCH INSTITUTE OF INFECTIOUS DISEASES(USAMRIID)	2014-08-26	public	bam,sra	gs,ncbi,s3	gs.US,ncbi.public,s3.us-east-1	SRX1565896	Liberia	Africa	Liberia	Homo sapiens	Illumina MiSeq	Ebola virus/H.sapiens-wt/LBR/2014/Makona-LIBR10270	Not collected	LIBR10270	PAIRED	RANDOM PCR	VIRAL RNA	Zaire ebolavirus	ILLUMINA	2016-02-10T00:00:00Z	LIBR10270	SRP056548	USAMRIID & NIH/IRF Ebola Response Team	Ebola Virus Disease	whole blood	KR013754.2
SRR3152977	WGA	164	5455451	PRJNA278759	SAMN04040343	Pathogen.cl	2430027	UNITED STATES ARMY MEDICAL RESEARCH INSTITUTE OF INFECTIOUS DISEASES(USAMRIID)	2014-08-26	public	bam,sra	gs,ncbi,s3	gs.US,ncbi.public,s3.us-east-1	SRX1565897	Liberia	Africa	Liberia	Homo sapiens	Illumina MiSeq	Ebola virus/H.sapiens-wt/LBR/2014/Makona-LIBR10271	Not collected	LIBR10271	PAIRED	RANDOM PCR	VIRAL RNA	Zaire ebolavirus	ILLUMINA	2016-02-10T00:00:00Z	LIBR10271	SRP056548	USAMRIID & NIH/IRF Ebola Response Team	Ebola Virus Disease	whole blood	KR013754.2
SRR3152978	WGA	241	15982726	PRJNA278759	SAMN04040226	Pathogen.cl	6608806	UNITED STATES ARMY MEDICAL RESEARCH INSTITUTE OF INFECTIOUS DISEASES(USAMRIID)	2014-11-28	public	bam,sra	gs,ncbi,s3	gs.US,ncbi.public,s3.us-east-1	SRX1565898	Liberia	Africa	Liberia: MONTSERRADO	Homo sapiens	Illumina MiSeq	Ebola virus/H.sapiens-wt/LBR/2014/Makona-LIBR0380	Not collected	LIBR0380	PAIRED	RANDOM PCR	VIRAL RNA	Zaire ebolavirus	ILLUMINA	2016-02-10T00:00:00Z	LIBR0380	SRP056548	USAMRIID & NIH/IRF Ebola Response Team	Ebola Virus Disease	whole blood	KR013754.2
SRR3152979	WGA	246	786232308	PRJNA278759	SAMN04040344	Pathogen.cl	269404444	UNITED STATES ARMY MEDICAL RESEARCH INSTITUTE OF INFECTIOUS DISEASES(USAMRIID)	2014-08-26	public	bam,sra	gs,ncbi,s3	gs.US,ncbi.public,s3.us-east-1	SRX1565899	Liberia	Africa	Liberia: MARGIBI	Homo sapiens	Illumina MiSeq	Ebola virus/H.sapiens-wt/LBR/2014/Makona-LIBR10277	Not collected	LIBR10277	PAIRED	RANDOM PCR	VIRAL RNA	Zaire ebolavirus	ILLUMINA	2016-02-10T00:00:00Z	LIBR10277	SRP056548	USAMRIID & NIH/IRF Ebola Response Team	Ebola Virus Disease	whole blood	KR013754.2
SRR3152980	WGA	246	24351621	PRJNA278759	SAMN04040345	Pathogen.cl	7410677	UNITED STATES ARMY MEDICAL RESEARCH INSTITUTE OF INFECTIOUS DISEASES(USAMRIID)	2014-08-26	public	bam,sra	gs,ncbi,s3	gs.US,ncbi.public,s3.us-east-1	SRX1565900	Liberia	Africa	Liberia: MONTSERRADO	Homo sapiens	Illumina MiSeq	Ebola virus/H.sapiens-wt/LBR/2014/Makona-LIBR10279	Not collected	LIBR10279	PAIRED	RANDOM PCR	VIRAL RNA	Zaire ebolavirus	ILLUMINA	2016-02-10T00:00:00Z	LIBR10279	SRP056548	USAMRIID & NIH/IRF Ebola Response Team	Ebola Virus Disease	whole blood	KR013754.2
SRR3152981	WGA	244	2801888	PRJNA278759	SAMN04040348	Pathogen.cl	960540	UNITED STATES ARMY MEDICAL RESEARCH INSTITUTE OF INFECTIOUS DISEASES(USAMRIID)	2014-10-02	public	bam,sra	gs,ncbi,s3	gs.US,ncbi.public,s3.us-east-1	SRX1565901	Liberia	Africa	Liberia: MONTSERRADO	Homo sapiens	Illumina MiSeq	Ebola virus/H.sapiens-wt/LBR/2014/Makona-LIBR11079	Not collected	LIBR11079	PAIRED	RANDOM PCR	VIRAL RNA	Zaire ebolavirus	ILLUMINA	2016-02-10T00:00:00Z	LIBR11079	SRP056548	USAMRIID & NIH/IRF Ebola Response Team	Ebola Virus Disease	whole blood	KR013754.2
SRR3152982	WGA	245	4965766	PRJNA278759	SAMN04040349	Pathogen.cl	1623221	UNITED STATES ARMY MEDICAL RESEARCH INSTITUTE OF INFECTIOUS DISEASES(USAMRIID)	2014-10-05	public	bam,sra	gs,ncbi,s3	gs.US,ncbi.public,s3.us-east-1	SRX1565902	Liberia	Africa	Liberia: MARGIBI	Homo sapiens	Illumina MiSeq	Ebola virus/H.sapiens-wt/LBR/2014/Makona-LIBR11177	Not collected	LIBR11177	PAIRED	RANDOM PCR	VIRAL RNA	Zaire ebolavirus	ILLUMINA	2016-02-10T00:00:00Z	LIBR11177	SRP056548	USAMRIID & NIH/IRF Ebola Response Team	Ebola Virus Disease	whole blood	KR013754.2
SRR3152983	WGA	238	99130896	PRJNA278759	SAMN04040350	Pathogen.cl	34678027	UNITED STATES ARMY MEDICAL RESEARCH INSTITUTE OF INFECTIOUS DISEASES(USAMRIID)	2015-02-04	public	bam,sra	gs,ncbi,s3	gs.US,ncbi.public,s3.us-east-1	SRX1565903	Liberia	Africa	Liberia: MONTSERRADO	Homo sapiens	Illumina MiSeq	Ebola virus/H.sapiens-wt/LBR/2015/Makona-LIBR1221	Not collected	LIBR1221	PAIRED	RANDOM PCR	VIRAL RNA	Zaire ebolavirus	ILLUMINA	2016-02-10T00:00:00Z	LIBR1221	SRP056548	USAMRIID & NIH/IRF Ebola Response Team	Ebola Virus Disease	whole blood	KR013754.2
SRR3152984	WGA	241	11846036	PRJNA278759	SAMN04040227	Pathogen.cl	3438915	UNITED STATES ARMY MEDICAL RESEARCH INSTITUTE OF INFECTIOUS DISEASES(USAMRIID)	2014-12-22	public	bam,sra	gs,ncbi,s3	gs.US,ncbi.public,s3.us-east-1	SRX1565904	Liberia	Africa	Liberia: MONTSERRADO	Homo sapiens	Illumina MiSeq	Ebola virus/H.sapiens-wt/LBR/2014/Makona-LIBR0622	Not collected	LIBR0622	PAIRED	RANDOM PCR	VIRAL RNA	Zaire ebolavirus	ILLUMINA	2016-02-10T00:00:00Z	LIBR0622	SRP056548	USAMRIID & NIH/IRF Ebola Response Team	Ebola Virus Disease	whole blood	KR013754.2
SRR3152985	WGA	152	1064475	PRJNA278759	SAMN04040228	Pathogen.cl	633875	UNITED STATES ARMY MEDICAL RESEARCH INSTITUTE OF INFECTIOUS DISEASES(USAMRIID)	2014-12-29	public	bam,sra	gs,ncbi,s3	gs.US,ncbi.public,s3.us-east-1	SRX1565905	Liberia	Africa	Liberia: MONTSERRADO	Homo sapiens	Illumina MiSeq	Ebola virus/H.sapiens-wt/LBR/2014/Makona-LIBR0707	Not collected	LIBR0707	PAIRED	RANDOM PCR	VIRAL RNA	Zaire ebolavirus	ILLUMINA	2016-02-10T00:00:00Z	LIBR0707	SRP056548	USAMRIID & NIH/IRF Ebola Response Team	Ebola Virus Disease	whole blood	KR013754.2
SRR3152986	WGA	308	2500023	PRJNA278759	SAMN04040229	Pathogen.cl	1183219	UNITED STATES ARMY MEDICAL RESEARCH INSTITUTE OF INFECTIOUS DISEASES(USAMRIID)	2014-08-21	public	bam,sra	gs,ncbi,s3	gs.US,ncbi.public,s3.us-east-1	SRX1565906	Liberia	Africa	Liberia	Homo sapiens	Illumina MiSeq	Ebola virus/H.sapiens-wt/LBR/2014/Makona-LIBR10008	Not collected	LIBR10008	PAIRED	RANDOM PCR	VIRAL RNA	Zaire ebolavirus	ILLUMINA	2016-02-10T00:00:00Z	LIBR10008	SRP056548	USAMRIID & NIH/IRF Ebola Response Team	Ebola Virus Disease	whole blood	KR013754.2
SRR3152987	WGA	237	760562	PRJNA278759	SAMN04040230	Pathogen.cl	380945	UNITED STATES ARMY MEDICAL RESEARCH INSTITUTE OF INFECTIOUS DISEASES(USAMRIID)	2014-08-19	public	bam,sra	gs,ncbi,s3	gs.US,ncbi.public,s3.us-east-1	SRX1565907	Liberia	Africa	Liberia: MONTSERRADO	Homo sapiens	Illumina MiSeq	Ebola virus/H.sapiens-wt/LBR/2014/Makona-LIBR10014	Not collected	LIBR10014	PAIRED	RANDOM PCR	VIRAL RNA	Zaire ebolavirus	ILLUMINA	2016-02-10T00:00:00Z	LIBR10014	SRP056548	USAMRIID & NIH/IRF Ebola Response Team	Ebola Virus Disease	whole blood	KR013754.2
SRR3152988	WGA	233	14829278	PRJNA278759	SAMN04040231	Pathogen.cl	4617984	UNITED STATES ARMY MEDICAL RESEARCH INSTITUTE OF INFECTIOUS DISEASES(USAMRIID)	2014-08-19	public	bam,sra	gs,ncbi,s3	gs.US,ncbi.public,s3.us-east-1	SRX1565908	Liberia	Africa	Liberia: MONTSERRADO	Homo sapiens	Illumina MiSeq	Ebola virus/H.sapiens-wt/LBR/2014/Makona-LIBR10017	Not collected	LIBR10017	PAIRED	RANDOM PCR	VIRAL RNA	Zaire ebolavirus	ILLUMINA	2016-02-10T00:00:00Z	LIBR10017	SRP056548	USAMRIID & NIH/IRF Ebola Response Team	Ebola Virus Disease	whole blood	KR013754.2
SRR3152989	WGA	233	386760	PRJNA278759	SAMN04040232	Pathogen.cl	265038	UNITED STATES ARMY MEDICAL RESEARCH INSTITUTE OF INFECTIOUS DISEASES(USAMRIID)	2014-08-18	public	bam,sra	gs,ncbi,s3	gs.US,ncbi.public,s3.us-east-1	SRX1565909	Liberia	Africa	Liberia	Homo sapiens	Illumina MiSeq	Ebola virus/H.sapiens-wt/LBR/2014/Makona-LIBR10020	Not collected	LIBR10020	PAIRED	RANDOM PCR	VIRAL RNA	Zaire ebolavirus	ILLUMINA	2016-02-10T00:00:00Z	LIBR10020	SRP056548	USAMRIID & NIH/IRF Ebola Response Team	Ebola Virus Disease	whole blood	KR013754.2
SRR3152990	WGA	234	829377	PRJNA278759	SAMN04040214	Pathogen.cl	395459	UNITED STATES ARMY MEDICAL RESEARCH INSTITUTE OF INFECTIOUS DISEASES(USAMRIID)	2014-11-10	public	bam,sra	gs,ncbi,s3	gs.US,ncbi.public,s3.us-east-1	SRX1565910	Liberia	Africa	Liberia: MONTSERRADO	Homo sapiens	Illumina MiSeq	Ebola virus/H.sapiens-wt/LBR/2014/Makona-LIBR0112	Not collected	LIBR0112	PAIRED	RANDOM PCR	VIRAL RNA	Zaire ebolavirus	ILLUMINA	2016-02-10T00:00:00Z	LIBR0112	SRP056548	USAMRIID & NIH/IRF Ebola Response Team	Ebola Virus Disease	whole blood	KR013754.2
SRR3152991	WGA	291	10771478	PRJNA278759	SAMN04040233	Pathogen.cl	4287776	UNITED STATES ARMY MEDICAL RESEARCH INSTITUTE OF INFECTIOUS DISEASES(USAMRIID)	2014-08-18	public	bam,sra	gs,ncbi,s3	gs.US,ncbi.public,s3.us-east-1	SRX1565911	Liberia	Africa	Liberia	Homo sapiens	Illumina MiSeq	Ebola virus/H.sapiens-wt/LBR/2014/Makona-LIBR10021	Not collected	LIBR10021	PAIRED	RANDOM PCR	VIRAL RNA	Zaire ebolavirus	ILLUMINA	2016-02-10T00:00:00Z	LIBR10021	SRP056548	USAMRIID & NIH/IRF Ebola Response Team	Ebola Virus Disease	whole blood	KR013754.2
SRR3152992	WGA	162	829746	PRJNA278759	SAMN04040234	Pathogen.cl	513427	UNITED STATES ARMY MEDICAL RESEARCH INSTITUTE OF INFECTIOUS DISEASES(USAMRIID)	2014-08-16	public	bam,sra	gs,ncbi,s3	gs.US,ncbi.public,s3.us-east-1	SRX1565912	Liberia	Africa	Liberia	Homo sapiens	Illumina MiSeq	Ebola virus/H.sapiens-wt/LBR/2014/Makona-LIBR10022	Not collected	LIBR10022	PAIRED	RANDOM PCR	VIRAL RNA	Zaire ebolavirus	ILLUMINA	2016-02-10T00:00:00Z	LIBR10022	SRP056548	USAMRIID & NIH/IRF Ebola Response Team	Ebola Virus Disease	whole blood	KR013754.2
SRR3152993	WGA	233	1234762	PRJNA278759	SAMN04040235	Pathogen.cl	516910	UNITED STATES ARMY MEDICAL RESEARCH INSTITUTE OF INFECTIOUS DISEASES(USAMRIID)	2014-08-16	public	bam,sra	gs,ncbi,s3	gs.US,ncbi.public,s3.us-east-1	SRX1565913	Liberia	Africa	Liberia: MARGIBI	Homo sapiens	Illumina MiSeq	Ebola virus/H.sapiens-wt/LBR/2014/Makona-LIBR10025	Not collected	LIBR10025	PAIRED	RANDOM PCR	VIRAL RNA	Zaire ebolavirus	ILLUMINA	2016-02-10T00:00:00Z	LIBR10025	SRP056548	USAMRIID & NIH/IRF Ebola Response Team	Ebola Virus Disease	whole blood	KR013754.2
SRR3152994	WGA	236	527490	PRJNA278759	SAMN04040236	Pathogen.cl	317008	UNITED STATES ARMY MEDICAL RESEARCH INSTITUTE OF INFECTIOUS DISEASES(USAMRIID)	2014-08-16	public	bam,sra	gs,ncbi,s3	gs.US,ncbi.public,s3.us-east-1	SRX1565914	Liberia	Africa	Liberia	Homo sapiens	Illumina MiSeq	Ebola virus/H.sapiens-wt/LBR/2014/Makona-LIBR10026	Not collected	LIBR10026	PAIRED	RANDOM PCR	VIRAL RNA	Zaire ebolavirus	ILLUMINA	2016-02-10T00:00:00Z	LIBR10026	SRP056548	USAMRIID & NIH/IRF Ebola Response Team	Ebola Virus Disease	whole blood	KR013754.2
SRR3152995	WGA	239	722084	PRJNA278759	SAMN04040237	Pathogen.cl	370464	UNITED STATES ARMY MEDICAL RESEARCH INSTITUTE OF INFECTIOUS DISEASES(USAMRIID)	2014-08-16	public	bam,sra	gs,ncbi,s3	gs.US,ncbi.public,s3.us-east-1	SRX1565915	Liberia	Africa	Liberia	Homo sapiens	Illumina MiSeq	Ebola virus/H.sapiens-wt/LBR/2014/Makona-LIBR10027	Not collected	LIBR10027	PAIRED	RANDOM PCR	VIRAL RNA	Zaire ebolavirus	ILLUMINA	2016-02-10T00:00:00Z	LIBR10027	SRP056548	USAMRIID & NIH/IRF Ebola Response Team	Ebola Virus Disease	whole blood	KR013754.2
SRR3152996	WGA	243	2487633	PRJNA278759	SAMN04040238	Pathogen.cl	887144	UNITED STATES ARMY MEDICAL RESEARCH INSTITUTE OF INFECTIOUS DISEASES(USAMRIID)	2014-08-16	public	bam,sra	gs,ncbi,s3	gs.US,ncbi.public,s3.us-east-1	SRX1565916	Liberia	Africa	Liberia: MARGIBI	Homo sapiens	Illumina MiSeq	Ebola virus/H.sapiens-wt/LBR/2014/Makona-LIBR10029	Not collected	LIBR10029	PAIRED	RANDOM PCR	VIRAL RNA	Zaire ebolavirus	ILLUMINA	2016-02-10T00:00:00Z	LIBR10029	SRP056548	USAMRIID & NIH/IRF Ebola Response Team	Ebola Virus Disease	whole blood	KR013754.2
SRR3152997	WGA	235	9061057	PRJNA278759	SAMN04040239	Pathogen.cl	2844458	UNITED STATES ARMY MEDICAL RESEARCH INSTITUTE OF INFECTIOUS DISEASES(USAMRIID)	2014-08-16	public	bam,sra	gs,ncbi,s3	gs.US,ncbi.public,s3.us-east-1	SRX1565917	Liberia	Africa	Liberia: MARGIBI	Homo sapiens	Illumina MiSeq	Ebola virus/H.sapiens-wt/LBR/2014/Makona-LIBR10030	Not collected	LIBR10030	PAIRED	RANDOM PCR	VIRAL RNA	Zaire ebolavirus	ILLUMINA	2016-02-10T00:00:00Z	LIBR10030	SRP056548	USAMRIID & NIH/IRF Ebola Response Team	Ebola Virus Disease	whole blood	KR013754.2
SRR3152998	WGA	286	2262239	PRJNA278759	SAMN04040240	Pathogen.cl	1048155	UNITED STATES ARMY MEDICAL RESEARCH INSTITUTE OF INFECTIOUS DISEASES(USAMRIID)	2014-08-16	public	bam,sra	gs,ncbi,s3	gs.US,ncbi.public,s3.us-east-1	SRX1565918	Liberia	Africa	Liberia: MARGIBI	Homo sapiens	Illumina MiSeq	Ebola virus/H.sapiens-wt/LBR/2014/Makona-LIBR10031	Not collected	LIBR10031	PAIRED	RANDOM PCR	VIRAL RNA	Zaire ebolavirus	ILLUMINA	2016-02-10T00:00:00Z	LIBR10031	SRP056548	USAMRIID & NIH/IRF Ebola Response Team	Ebola Virus Disease	whole blood	KR013754.2
SRR3152999	WGA	193	613268	PRJNA278759	SAMN04040241	Pathogen.cl	388028	UNITED STATES ARMY MEDICAL RESEARCH INSTITUTE OF INFECTIOUS DISEASES(USAMRIID)	2014-08-16	public	bam,sra	gs,ncbi,s3	gs.US,ncbi.public,s3.us-east-1	SRX1565919	Liberia	Africa	Liberia	Homo sapiens	Illumina MiSeq	Ebola virus/H.sapiens-wt/LBR/2014/Makona-LIBR10032	Not collected	LIBR10032	PAIRED	RANDOM PCR	VIRAL RNA	Zaire ebolavirus	ILLUMINA	2016-02-10T00:00:00Z	LIBR10032	SRP056548	USAMRIID & NIH/IRF Ebola Response Team	Ebola Virus Disease	whole blood	KR013754.2
SRR3153000	WGA	239	2452518	PRJNA278759	SAMN04040242	Pathogen.cl	822021	UNITED STATES ARMY MEDICAL RESEARCH INSTITUTE OF INFECTIOUS DISEASES(USAMRIID)	2014-08-15	public	bam,sra	gs,ncbi,s3	gs.US,ncbi.public,s3.us-east-1	SRX1565920	Liberia	Africa	Liberia: NIMBA	Homo sapiens	Illumina MiSeq	Ebola virus/H.sapiens-wt/LBR/2014/Makona-LIBR10033	Not collected	LIBR10033	PAIRED	RANDOM PCR	VIRAL RNA	Zaire ebolavirus	ILLUMINA	2016-02-10T00:00:00Z	LIBR10033	SRP056548	USAMRIID & NIH/IRF Ebola Response Team	Ebola Virus Disease	whole blood	KR013754.2
SRR3153001	WGA	213	306564	PRJNA278759	SAMN04040215	Pathogen.cl	270876	UNITED STATES ARMY MEDICAL RESEARCH INSTITUTE OF INFECTIOUS DISEASES(USAMRIID)	2014-11-10	public	bam,sra	gs,ncbi,s3	gs.US,ncbi.public,s3.us-east-1	SRX1565921	Liberia	Africa	Liberia: GRAND_BASSA	Homo sapiens	Illumina MiSeq	Ebola virus/H.sapiens-wt/LBR/2014/Makona-LIBR0114	Not collected	LIBR0114	PAIRED	RANDOM PCR	VIRAL RNA	Zaire ebolavirus	ILLUMINA	2016-02-10T00:00:00Z	LIBR0114	SRP056548	USAMRIID & NIH/IRF Ebola Response Team	Ebola Virus Disease	whole blood	KR013754.2
SRR3153002	WGA	241	27776477	PRJNA278759	SAMN04040243	Pathogen.cl	7858595	UNITED STATES ARMY MEDICAL RESEARCH INSTITUTE OF INFECTIOUS DISEASES(USAMRIID)	2014-08-15	public	bam,sra	gs,ncbi,s3	gs.US,ncbi.public,s3.us-east-1	SRX1565922	Liberia	Africa	Liberia: GRAND_BASSA	Homo sapiens	Illumina MiSeq	Ebola virus/H.sapiens-wt/LBR/2014/Makona-LIBR10035	Not collected	LIBR10035	PAIRED	RANDOM PCR	VIRAL RNA	Zaire ebolavirus	ILLUMINA	2016-02-10T00:00:00Z	LIBR10035	SRP056548	USAMRIID & NIH/IRF Ebola Response Team	Ebola Virus Disease	whole blood	KR013754.2
SRR3153003	WGA	273	1691737	PRJNA278759	SAMN04040244	Pathogen.cl	809671	UNITED STATES ARMY MEDICAL RESEARCH INSTITUTE OF INFECTIOUS DISEASES(USAMRIID)	2014-08-10	public	bam,sra	gs,ncbi,s3	gs.US,ncbi.public,s3.us-east-1	SRX1565923	Liberia	Africa	Liberia	Homo sapiens	Illumina MiSeq	Ebola virus/H.sapiens-wt/LBR/2014/Makona-LIBR10036	Not collected	LIBR10036	PAIRED	RANDOM PCR	VIRAL RNA	Zaire ebolavirus	ILLUMINA	2016-02-10T00:00:00Z	LIBR10036	SRP056548	USAMRIID & NIH/IRF Ebola Response Team	Ebola Virus Disease	whole blood	KR013754.2
SRR3153004	WGA	234	693244	PRJNA278759	SAMN04040245	Pathogen.cl	363819	UNITED STATES ARMY MEDICAL RESEARCH INSTITUTE OF INFECTIOUS DISEASES(USAMRIID)	2014-08-10	public	bam,sra	gs,ncbi,s3	gs.US,ncbi.public,s3.us-east-1	SRX1565924	Liberia	Africa	Liberia	Homo sapiens	Illumina MiSeq	Ebola virus/H.sapiens-wt/LBR/2014/Makona-LIBR10037	Not collected	LIBR10037	PAIRED	RANDOM PCR	VIRAL RNA	Zaire ebolavirus	ILLUMINA	2016-02-10T00:00:00Z	LIBR10037	SRP056548	USAMRIID & NIH/IRF Ebola Response Team	Ebola Virus Disease	whole blood	KR013754.2
SRR3153005	WGA	213	739686	PRJNA278759	SAMN04040246	Pathogen.cl	438292	UNITED STATES ARMY MEDICAL RESEARCH INSTITUTE OF INFECTIOUS DISEASES(USAMRIID)	2014-08-04	public	bam,sra	gs,ncbi,s3	gs.US,ncbi.public,s3.us-east-1	SRX1565925	Liberia	Africa	Liberia	Homo sapiens	Illumina MiSeq	Ebola virus/H.sapiens-wt/LBR/2014/Makona-LIBR10040	Not collected	LIBR10040	PAIRED	RANDOM PCR	VIRAL RNA	Zaire ebolavirus	ILLUMINA	2016-02-10T00:00:00Z	LIBR10040	SRP056548	USAMRIID & NIH/IRF Ebola Response Team	Ebola Virus Disease	whole blood	KR013754.2
SRR3153006	WGA	235	986063	PRJNA278759	SAMN04040247	Pathogen.cl	452288	UNITED STATES ARMY MEDICAL RESEARCH INSTITUTE OF INFECTIOUS DISEASES(USAMRIID)	2014-08-04	public	bam,sra	gs,ncbi,s3	gs.US,ncbi.public,s3.us-east-1	SRX1565926	Liberia	Africa	Liberia	Homo sapiens	Illumina MiSeq	Ebola virus/H.sapiens-wt/LBR/2014/Makona-LIBR10042	Not collected	LIBR10042	PAIRED	RANDOM PCR	VIRAL RNA	Zaire ebolavirus	ILLUMINA	2016-02-10T00:00:00Z	LIBR10042	SRP056548	USAMRIID & NIH/IRF Ebola Response Team	Ebola Virus Disease	whole blood	KR013754.2
SRR3153007	WGA	192	576202	PRJNA278759	SAMN04040248	Pathogen.cl	372210	UNITED STATES ARMY MEDICAL RESEARCH INSTITUTE OF INFECTIOUS DISEASES(USAMRIID)	2014-10-01	public	bam,sra	gs,ncbi,s3	gs.US,ncbi.public,s3.us-east-1	SRX1565927	Liberia	Africa	Liberia: MARGIBI	Homo sapiens	Illumina MiSeq	Ebola virus/H.sapiens-wt/LBR/2014/Makona-LIBR10047	Not collected	LIBR10047	PAIRED	RANDOM PCR	VIRAL RNA	Zaire ebolavirus	ILLUMINA	2016-02-10T00:00:00Z	LIBR10047	SRP056548	USAMRIID & NIH/IRF Ebola Response Team	Ebola Virus Disease	whole blood	KR013754.2
SRR3153008	WGA	197	749311	PRJNA278759	SAMN04040249	Pathogen.cl	429055	UNITED STATES ARMY MEDICAL RESEARCH INSTITUTE OF INFECTIOUS DISEASES(USAMRIID)	2014-10-01	public	bam,sra	gs,ncbi,s3	gs.US,ncbi.public,s3.us-east-1	SRX1565928	Liberia	Africa	Liberia	Homo sapiens	Illumina MiSeq	Ebola virus/H.sapiens-wt/LBR/2014/Makona-LIBR10048	Not collected	LIBR10048	PAIRED	RANDOM PCR	VIRAL RNA	Zaire ebolavirus	ILLUMINA	2016-02-10T00:00:00Z	LIBR10048	SRP056548	USAMRIID & NIH/IRF Ebola Response Team	Ebola Virus Disease	whole blood	KR013754.2
SRR3153009	WGA	236	68839291	PRJNA278759	SAMN04040250	Pathogen.cl	14948600	UNITED STATES ARMY MEDICAL RESEARCH INSTITUTE OF INFECTIOUS DISEASES(USAMRIID)	2014-10-01	public	bam,sra	gs,ncbi,s3	gs.US,ncbi.public,s3.us-east-1	SRX1565929	Liberia	Africa	Liberia	Homo sapiens	Illumina MiSeq	Ebola virus/H.sapiens-wt/LBR/2014/Makona-LIBR10050	Not collected	LIBR10050	PAIRED	RANDOM PCR	VIRAL RNA	Zaire ebolavirus	ILLUMINA	2016-02-10T00:00:00Z	LIBR10050	SRP056548	USAMRIID & NIH/IRF Ebola Response Team	Ebola Virus Disease	whole blood	KR013754.2
SRR3153010	WGA	228	17032163	PRJNA278759	SAMN04040251	Pathogen.cl	3851396	UNITED STATES ARMY MEDICAL RESEARCH INSTITUTE OF INFECTIOUS DISEASES(USAMRIID)	2014-10-01	public	bam,sra	gs,ncbi,s3	gs.US,ncbi.public,s3.us-east-1	SRX1565930	Liberia	Africa	Liberia	Homo sapiens	Illumina MiSeq	Ebola virus/H.sapiens-wt/LBR/2014/Makona-LIBR10051	Not collected	LIBR10051	PAIRED	RANDOM PCR	VIRAL RNA	Zaire ebolavirus	ILLUMINA	2016-02-10T00:00:00Z	LIBR10051	SRP056548	USAMRIID & NIH/IRF Ebola Response Team	Ebola Virus Disease	whole blood	KR013754.2
SRR3153011	WGA	229	45827467	PRJNA278759	SAMN04040252	Pathogen.cl	10968760	UNITED STATES ARMY MEDICAL RESEARCH INSTITUTE OF INFECTIOUS DISEASES(USAMRIID)	2014-10-01	public	bam,sra	gs,ncbi,s3	gs.US,ncbi.public,s3.us-east-1	SRX1565931	Liberia	Africa	Liberia	Homo sapiens	Illumina MiSeq	Ebola virus/H.sapiens-wt/LBR/2014/Makona-LIBR10052	Not collected	LIBR10052	PAIRED	RANDOM PCR	VIRAL RNA	Zaire ebolavirus	ILLUMINA	2016-02-10T00:00:00Z	LIBR10052	SRP056548	USAMRIID & NIH/IRF Ebola Response Team	Ebola Virus Disease	whole blood	KR013754.2
SRR3153012	WGA	240	6745147	PRJNA278759	SAMN04040216	Pathogen.cl	2164380	UNITED STATES ARMY MEDICAL RESEARCH INSTITUTE OF INFECTIOUS DISEASES(USAMRIID)	2014-11-10	public	bam,sra	gs,ncbi,s3	gs.US,ncbi.public,s3.us-east-1	SRX1565932	Liberia	Africa	Liberia: GRAND_BASSA	Homo sapiens	Illumina MiSeq	Ebola virus/H.sapiens-wt/LBR/2014/Makona-LIBR0115	Not collected	LIBR0115	PAIRED	RANDOM PCR	VIRAL RNA	Zaire ebolavirus	ILLUMINA	2016-02-10T00:00:00Z	LIBR0115	SRP056548	USAMRIID & NIH/IRF Ebola Response Team	Ebola Virus Disease	whole blood	KR013754.2
SRR3153013	WGA	253	1061219	PRJNA278759	SAMN04040253	Pathogen.cl	528653	UNITED STATES ARMY MEDICAL RESEARCH INSTITUTE OF INFECTIOUS DISEASES(USAMRIID)	2014-09-23	public	bam,sra	gs,ncbi,s3	gs.US,ncbi.public,s3.us-east-1	SRX1565933	Liberia	Africa	Liberia: BOMI	Homo sapiens	Illumina MiSeq	Ebola virus/H.sapiens-wt/LBR/2014/Makona-LIBR10055	Not collected	LIBR10055	PAIRED	RANDOM PCR	VIRAL RNA	Zaire ebolavirus	ILLUMINA	2016-02-10T00:00:00Z	LIBR10055	SRP056548	USAMRIID & NIH/IRF Ebola Response Team	Ebola Virus Disease	whole blood	KR013754.2
SRR3153014	WGA	235	18912333	PRJNA278759	SAMN04040254	Pathogen.cl	4725124	UNITED STATES ARMY MEDICAL RESEARCH INSTITUTE OF INFECTIOUS DISEASES(USAMRIID)	2014-09-23	public	bam,sra	gs,ncbi,s3	gs.US,ncbi.public,s3.us-east-1	SRX1565934	Liberia	Africa	Liberia: MARGIBI	Homo sapiens	Illumina MiSeq	Ebola virus/H.sapiens-wt/LBR/2014/Makona-LIBR10056	Not collected	LIBR10056	PAIRED	RANDOM PCR	VIRAL RNA	Zaire ebolavirus	ILLUMINA	2016-02-10T00:00:00Z	LIBR10056	SRP056548	USAMRIID & NIH/IRF Ebola Response Team	Ebola Virus Disease	whole blood	KR013754.2
SRR3153015	WGA	233	607908	PRJNA278759	SAMN04040255	Pathogen.cl	341284	UNITED STATES ARMY MEDICAL RESEARCH INSTITUTE OF INFECTIOUS DISEASES(USAMRIID)	2014-09-23	public	bam,sra	gs,ncbi,s3	gs.US,ncbi.public,s3.us-east-1	SRX1565935	Liberia	Africa	Liberia: MONTSERRADO	Homo sapiens	Illumina MiSeq	Ebola virus/H.sapiens-wt/LBR/2014/Makona-LIBR10060	Not collected	LIBR10060	PAIRED	RANDOM PCR	VIRAL RNA	Zaire ebolavirus	ILLUMINA	2016-02-10T00:00:00Z	LIBR10060	SRP056548	USAMRIID & NIH/IRF Ebola Response Team	Ebola Virus Disease	whole blood	KR013754.2
SRR3153016	WGA	239	538062	PRJNA278759	SAMN04040256	Pathogen.cl	315579	UNITED STATES ARMY MEDICAL RESEARCH INSTITUTE OF INFECTIOUS DISEASES(USAMRIID)	2014-09-23	public	bam,sra	gs,ncbi,s3	gs.US,ncbi.public,s3.us-east-1	SRX1565936	Liberia	Africa	Liberia: MONTSERRADO	Homo sapiens	Illumina MiSeq	Ebola virus/H.sapiens-wt/LBR/2014/Makona-LIBR10061	Not collected	LIBR10061	PAIRED	RANDOM PCR	VIRAL RNA	Zaire ebolavirus	ILLUMINA	2016-02-10T00:00:00Z	LIBR10061	SRP056548	USAMRIID & NIH/IRF Ebola Response Team	Ebola Virus Disease	whole blood	KR013754.2
SRR3153017	WGA	232	657338	PRJNA278759	SAMN04040257	Pathogen.cl	349656	UNITED STATES ARMY MEDICAL RESEARCH INSTITUTE OF INFECTIOUS DISEASES(USAMRIID)	2014-09-23	public	bam,sra	gs,ncbi,s3	gs.US,ncbi.public,s3.us-east-1	SRX1565937	Liberia	Africa	Liberia	Homo sapiens	Illumina MiSeq	Ebola virus/H.sapiens-wt/LBR/2014/Makona-LIBR10062	Not collected	LIBR10062	PAIRED	RANDOM PCR	VIRAL RNA	Zaire ebolavirus	ILLUMINA	2016-02-10T00:00:00Z	LIBR10062	SRP056548	USAMRIID & NIH/IRF Ebola Response Team	Ebola Virus Disease	whole blood	KR013754.2
SRR3153018	WGA	230	8852713	PRJNA278759	SAMN04040258	Pathogen.cl	2697746	UNITED STATES ARMY MEDICAL RESEARCH INSTITUTE OF INFECTIOUS DISEASES(USAMRIID)	2014-09-21	public	bam,sra	gs,ncbi,s3	gs.US,ncbi.public,s3.us-east-1	SRX1565938	Liberia	Africa	Liberia	Homo sapiens	Illumina MiSeq	Ebola virus/H.sapiens-wt/LBR/2014/Makona-LIBR10065	Not collected	LIBR10065	PAIRED	RANDOM PCR	VIRAL RNA	Zaire ebolavirus	ILLUMINA	2016-02-10T00:00:00Z	LIBR10065	SRP056548	USAMRIID & NIH/IRF Ebola Response Team	Ebola Virus Disease	whole blood	KR013754.2
SRR3153019	WGA	236	2993439	PRJNA278759	SAMN04040259	Pathogen.cl	1032658	UNITED STATES ARMY MEDICAL RESEARCH INSTITUTE OF INFECTIOUS DISEASES(USAMRIID)	2014-09-20	public	bam,sra	gs,ncbi,s3	gs.US,ncbi.public,s3.us-east-1	SRX1565939	Liberia	Africa	Liberia: MONTSERRADO	Homo sapiens	Illumina MiSeq	Ebola virus/H.sapiens-wt/LBR/2014/Makona-LIBR10066	Not collected	LIBR10066	PAIRED	RANDOM PCR	VIRAL RNA	Zaire ebolavirus	ILLUMINA	2016-02-10T00:00:00Z	LIBR10066	SRP056548	USAMRIID & NIH/IRF Ebola Response Team	Ebola Virus Disease	whole blood	KR013754.2
SRR3153020	WGA	240	3093941	PRJNA278759	SAMN04040260	Pathogen.cl	991330	UNITED STATES ARMY MEDICAL RESEARCH INSTITUTE OF INFECTIOUS DISEASES(USAMRIID)	2014-09-20	public	bam,sra	gs,ncbi,s3	gs.US,ncbi.public,s3.us-east-1	SRX1565940	Liberia	Africa	Liberia: MONTSERRADO	Homo sapiens	Illumina MiSeq	Ebola virus/H.sapiens-wt/LBR/2014/Makona-LIBR10071	Not collected	LIBR10071	PAIRED	RANDOM PCR	VIRAL RNA	Zaire ebolavirus	ILLUMINA	2016-02-10T00:00:00Z	LIBR10071	SRP056548	USAMRIID & NIH/IRF Ebola Response Team	Ebola Virus Disease	whole blood	KR013754.2
SRR3153021	WGA	246	641267	PRJNA278759	SAMN04040261	Pathogen.cl	385178	UNITED STATES ARMY MEDICAL RESEARCH INSTITUTE OF INFECTIOUS DISEASES(USAMRIID)	2014-09-20	public	bam,sra	gs,ncbi,s3	gs.US,ncbi.public,s3.us-east-1	SRX1565941	Liberia	Africa	Liberia: MONTSERRADO	Homo sapiens	Illumina MiSeq	Ebola virus/H.sapiens-wt/LBR/2014/Makona-LIBR10072	Not collected	LIBR10072	PAIRED	RANDOM PCR	VIRAL RNA	Zaire ebolavirus	ILLUMINA	2016-02-10T00:00:00Z	LIBR10072	SRP056548	USAMRIID & NIH/IRF Ebola Response Team	Ebola Virus Disease	whole blood	KR013754.2
SRR3153022	WGA	229	12097473	PRJNA278759	SAMN04040262	Pathogen.cl	2824373	UNITED STATES ARMY MEDICAL RESEARCH INSTITUTE OF INFECTIOUS DISEASES(USAMRIID)	2014-09-20	public	bam,sra	gs,ncbi,s3	gs.US,ncbi.public,s3.us-east-1	SRX1565942	Liberia	Africa	Liberia	Homo sapiens	Illumina MiSeq	Ebola virus/H.sapiens-wt/LBR/2014/Makona-LIBR10074	Not collected	LIBR10074	PAIRED	RANDOM PCR	VIRAL RNA	Zaire ebolavirus	ILLUMINA	2016-02-10T00:00:00Z	LIBR10074	SRP056548	USAMRIID & NIH/IRF Ebola Response Team	Ebola Virus Disease	whole blood	KR013754.2
SRR3153023	WGA	239	877640	PRJNA278759	SAMN04040217	Pathogen.cl	431561	UNITED STATES ARMY MEDICAL RESEARCH INSTITUTE OF INFECTIOUS DISEASES(USAMRIID)	2014-11-10	public	bam,sra	gs,ncbi,s3	gs.US,ncbi.public,s3.us-east-1	SRX1565943	Liberia	Africa	Liberia: BOMI	Homo sapiens	Illumina MiSeq	Ebola virus/H.sapiens-wt/LBR/2014/Makona-LIBR0118	Not collected	LIBR0118	PAIRED	RANDOM PCR	VIRAL RNA	Zaire ebolavirus	ILLUMINA	2016-02-10T00:00:00Z	LIBR0118	SRP056548	USAMRIID & NIH/IRF Ebola Response Team	Ebola Virus Disease	whole blood	KR013754.2
SRR3153024	WGA	199	375407	PRJNA278759	SAMN04040263	Pathogen.cl	294294	UNITED STATES ARMY MEDICAL RESEARCH INSTITUTE OF INFECTIOUS DISEASES(USAMRIID)	2014-09-20	public	bam,sra	gs,ncbi,s3	gs.US,ncbi.public,s3.us-east-1	SRX1565944	Liberia	Africa	Liberia	Homo sapiens	Illumina MiSeq	Ebola virus/H.sapiens-wt/LBR/2014/Makona-LIBR10076	Not collected	LIBR10076	PAIRED	RANDOM PCR	VIRAL RNA	Zaire ebolavirus	ILLUMINA	2016-02-10T00:00:00Z	LIBR10076	SRP056548	USAMRIID & NIH/IRF Ebola Response Team	Ebola Virus Disease	whole blood	KR013754.2
SRR3153025	WGA	244	2204626	PRJNA278759	SAMN04040264	Pathogen.cl	795941	UNITED STATES ARMY MEDICAL RESEARCH INSTITUTE OF INFECTIOUS DISEASES(USAMRIID)	2014-08-26	public	bam,sra	gs,ncbi,s3	gs.US,ncbi.public,s3.us-east-1	SRX1565945	Liberia	Africa	Liberia: MARGIBI	Homo sapiens	Illumina MiSeq	Ebola virus/H.sapiens-wt/LBR/2014/Makona-LIBR10077	Not collected	LIBR10077	PAIRED	RANDOM PCR	VIRAL RNA	Zaire ebolavirus	ILLUMINA	2016-02-10T00:00:00Z	LIBR10077	SRP056548	USAMRIID & NIH/IRF Ebola Response Team	Ebola Virus Disease	whole blood	KR013754.2
SRR3153026	WGA	239	78357638	PRJNA278759	SAMN04040265	Pathogen.cl	18542559	UNITED STATES ARMY MEDICAL RESEARCH INSTITUTE OF INFECTIOUS DISEASES(USAMRIID)	2014-08-26	public	bam,sra	gs,ncbi,s3	gs.US,ncbi.public,s3.us-east-1	SRX1565946	Liberia	Africa	Liberia: GRAND_BASSA	Homo sapiens	Illumina MiSeq	Ebola virus/H.sapiens-wt/LBR/2014/Makona-LIBR10078	Not collected	LIBR10078	PAIRED	RANDOM PCR	VIRAL RNA	Zaire ebolavirus	ILLUMINA	2016-02-10T00:00:00Z	LIBR10078	SRP056548	USAMRIID & NIH/IRF Ebola Response Team	Ebola Virus Disease	whole blood	KR013754.2
SRR3153027	WGA	187	554937	PRJNA278759	SAMN04040266	Pathogen.cl	367738	UNITED STATES ARMY MEDICAL RESEARCH INSTITUTE OF INFECTIOUS DISEASES(USAMRIID)	2014-08-26	public	bam,sra	gs,ncbi,s3	gs.US,ncbi.public,s3.us-east-1	SRX1565947	Liberia	Africa	Liberia: GRAND_BASSA	Homo sapiens	Illumina MiSeq	Ebola virus/H.sapiens-wt/LBR/2014/Makona-LIBR10079	Not collected	LIBR10079	PAIRED	RANDOM PCR	VIRAL RNA	Zaire ebolavirus	ILLUMINA	2016-02-10T00:00:00Z	LIBR10079	SRP056548	USAMRIID & NIH/IRF Ebola Response Team	Ebola Virus Disease	whole blood	KR013754.2
SRR3153028	WGA	171	303271	PRJNA278759	SAMN04040267	Pathogen.cl	284845	UNITED STATES ARMY MEDICAL RESEARCH INSTITUTE OF INFECTIOUS DISEASES(USAMRIID)	2014-08-26	public	bam,sra	gs,ncbi,s3	gs.US,ncbi.public,s3.us-east-1	SRX1565948	Liberia	Africa	Liberia: MARGIBI	Homo sapiens	Illumina MiSeq	Ebola virus/H.sapiens-wt/LBR/2014/Makona-LIBR10081	Not collected	LIBR10081	PAIRED	RANDOM PCR	VIRAL RNA	Zaire ebolavirus	ILLUMINA	2016-02-10T00:00:00Z	LIBR10081	SRP056548	USAMRIID & NIH/IRF Ebola Response Team	Ebola Virus Disease	whole blood	KR013754.2
SRR3153029	WGA	247	1219268	PRJNA278759	SAMN04040268	Pathogen.cl	571393	UNITED STATES ARMY MEDICAL RESEARCH INSTITUTE OF INFECTIOUS DISEASES(USAMRIID)	2014-08-26	public	bam,sra	gs,ncbi,s3	gs.US,ncbi.public,s3.us-east-1	SRX1565949	Liberia	Africa	Liberia: MARGIBI	Homo sapiens	Illumina MiSeq	Ebola virus/H.sapiens-wt/LBR/2014/Makona-LIBR10082	Not collected	LIBR10082	PAIRED	RANDOM PCR	VIRAL RNA	Zaire ebolavirus	ILLUMINA	2016-02-10T00:00:00Z	LIBR10082	SRP056548	USAMRIID & NIH/IRF Ebola Response Team	Ebola Virus Disease	whole blood	KR013754.2
SRR3153030	WGA	240	2289246	PRJNA278759	SAMN04040269	Pathogen.cl	808652	UNITED STATES ARMY MEDICAL RESEARCH INSTITUTE OF INFECTIOUS DISEASES(USAMRIID)	2014-08-26	public	bam,sra	gs,ncbi,s3	gs.US,ncbi.public,s3.us-east-1	SRX1565950	Liberia	Africa	Liberia: MARGIBI	Homo sapiens	Illumina MiSeq	Ebola virus/H.sapiens-wt/LBR/2014/Makona-LIBR10086	Not collected	LIBR10086	PAIRED	RANDOM PCR	VIRAL RNA	Zaire ebolavirus	ILLUMINA	2016-02-10T00:00:00Z	LIBR10086	SRP056548	USAMRIID & NIH/IRF Ebola Response Team	Ebola Virus Disease	whole blood	KR013754.2
SRR3153031	WGA	237	390799	PRJNA278759	SAMN04040270	Pathogen.cl	272630	UNITED STATES ARMY MEDICAL RESEARCH INSTITUTE OF INFECTIOUS DISEASES(USAMRIID)	2014-08-26	public	bam,sra	gs,ncbi,s3	gs.US,ncbi.public,s3.us-east-1	SRX1565951	Liberia	Africa	Liberia: MARGIBI	Homo sapiens	Illumina MiSeq	Ebola virus/H.sapiens-wt/LBR/2014/Makona-LIBR10087	Not collected	LIBR10087	PAIRED	RANDOM PCR	VIRAL RNA	Zaire ebolavirus	ILLUMINA	2016-02-10T00:00:00Z	LIBR10087	SRP056548	USAMRIID & NIH/IRF Ebola Response Team	Ebola Virus Disease	whole blood	KR013754.2
SRR3153032	WGA	237	2001381	PRJNA278759	SAMN04040271	Pathogen.cl	749078	UNITED STATES ARMY MEDICAL RESEARCH INSTITUTE OF INFECTIOUS DISEASES(USAMRIID)	2014-08-26	public	bam,sra	gs,ncbi,s3	gs.US,ncbi.public,s3.us-east-1	SRX1565952	Liberia	Africa	Liberia: MONTSERRADO	Homo sapiens	Illumina MiSeq	Ebola virus/H.sapiens-wt/LBR/2014/Makona-LIBR10088	Not collected	LIBR10088	PAIRED	RANDOM PCR	VIRAL RNA	Zaire ebolavirus	ILLUMINA	2016-02-10T00:00:00Z	LIBR10088	SRP056548	USAMRIID & NIH/IRF Ebola Response Team	Ebola Virus Disease	whole blood	KR013754.2
SRR3153033	WGA	243	14666479	PRJNA278759	SAMN04040272	Pathogen.cl	4595672	UNITED STATES ARMY MEDICAL RESEARCH INSTITUTE OF INFECTIOUS DISEASES(USAMRIID)	2014-08-17	public	bam,sra	gs,ncbi,s3	gs.US,ncbi.public,s3.us-east-1	SRX1565953	Liberia	Africa	Liberia	Homo sapiens	Illumina MiSeq	Ebola virus/H.sapiens-wt/LBR/2014/Makona-LIBR10089	Not collected	LIBR10089	PAIRED	RANDOM PCR	VIRAL RNA	Zaire ebolavirus	ILLUMINA	2016-02-10T00:00:00Z	LIBR10089	SRP056548	USAMRIID & NIH/IRF Ebola Response Team	Ebola Virus Disease	whole blood	KR013754.2
SRR3153034	WGA	235	53584623	PRJNA278759	SAMN04040218	Pathogen.cl	12283673	UNITED STATES ARMY MEDICAL RESEARCH INSTITUTE OF INFECTIOUS DISEASES(USAMRIID)	2014-11-13	public	bam,sra	gs,ncbi,s3	gs.US,ncbi.public,s3.us-east-1	SRX1565954	Liberia	Africa	Liberia: GBARPOLU	Homo sapiens	Illumina MiSeq	Ebola virus/H.sapiens-wt/LBR/2014/Makona-LIBR0157	Not collected	LIBR0157	PAIRED	RANDOM PCR	VIRAL RNA	Zaire ebolavirus	ILLUMINA	2016-02-10T00:00:00Z	LIBR0157	SRP056548	USAMRIID & NIH/IRF Ebola Response Team	Ebola Virus Disease	whole blood	KR013754.2
SRR3153035	WGA	242	13004926	PRJNA278759	SAMN04040273	Pathogen.cl	4018735	UNITED STATES ARMY MEDICAL RESEARCH INSTITUTE OF INFECTIOUS DISEASES(USAMRIID)	2014-08-17	public	bam,sra	gs,ncbi,s3	gs.US,ncbi.public,s3.us-east-1	SRX1565955	Liberia	Africa	Liberia	Homo sapiens	Illumina MiSeq	Ebola virus/H.sapiens-wt/LBR/2014/Makona-LIBR10092	Not collected	LIBR10092	PAIRED	RANDOM PCR	VIRAL RNA	Zaire ebolavirus	ILLUMINA	2016-02-10T00:00:00Z	LIBR10092	SRP056548	USAMRIID & NIH/IRF Ebola Response Team	Ebola Virus Disease	whole blood	KR013754.2
SRR3153036	WGA	243	15353635	PRJNA278759	SAMN04040274	Pathogen.cl	4674736	UNITED STATES ARMY MEDICAL RESEARCH INSTITUTE OF INFECTIOUS DISEASES(USAMRIID)	2014-08-17	public	bam,sra	gs,ncbi,s3	gs.US,ncbi.public,s3.us-east-1	SRX1565956	Liberia	Africa	Liberia: NIMBA	Homo sapiens	Illumina MiSeq	Ebola virus/H.sapiens-wt/LBR/2014/Makona-LIBR10093	Not collected	LIBR10093	PAIRED	RANDOM PCR	VIRAL RNA	Zaire ebolavirus	ILLUMINA	2016-02-10T00:00:00Z	LIBR10093	SRP056548	USAMRIID & NIH/IRF Ebola Response Team	Ebola Virus Disease	whole blood	KR013754.2
SRR3153037	WGA	240	42377531	PRJNA278759	SAMN04040275	Pathogen.cl	9137254	UNITED STATES ARMY MEDICAL RESEARCH INSTITUTE OF INFECTIOUS DISEASES(USAMRIID)	2014-08-17	public	bam,sra	gs,ncbi,s3	gs.US,ncbi.public,s3.us-east-1	SRX1565957	Liberia	Africa	Liberia	Homo sapiens	Illumina MiSeq	Ebola virus/H.sapiens-wt/LBR/2014/Makona-LIBR10098	Not collected	LIBR10098	PAIRED	RANDOM PCR	VIRAL RNA	Zaire ebolavirus	ILLUMINA	2016-02-10T00:00:00Z	LIBR10098	SRP056548	USAMRIID & NIH/IRF Ebola Response Team	Ebola Virus Disease	whole blood	KR013754.2
SRR3153038	WGA	246	841427864	PRJNA278759	SAMN04040276	Pathogen.cl	288421840	UNITED STATES ARMY MEDICAL RESEARCH INSTITUTE OF INFECTIOUS DISEASES(USAMRIID)	2014-08-22	public	bam,sra	gs,ncbi,s3	gs.US,ncbi.public,s3.us-east-1	SRX1565958	Liberia	Africa	Liberia	Homo sapiens	Illumina MiSeq	Ebola virus/H.sapiens-wt/LBR/2014/Makona-LIBR10100	Not collected	LIBR10100	PAIRED	RANDOM PCR	VIRAL RNA	Zaire ebolavirus	ILLUMINA	2016-02-10T00:00:00Z	LIBR10100	SRP056548	USAMRIID & NIH/IRF Ebola Response Team	Ebola Virus Disease	whole blood	KR013754.2
SRR3153039	WGA	245	6152420	PRJNA278759	SAMN04040277	Pathogen.cl	2016573	UNITED STATES ARMY MEDICAL RESEARCH INSTITUTE OF INFECTIOUS DISEASES(USAMRIID)	2014-08-22	public	bam,sra	gs,ncbi,s3	gs.US,ncbi.public,s3.us-east-1	SRX1565959	Liberia	Africa	Liberia	Homo sapiens	Illumina MiSeq	Ebola virus/H.sapiens-wt/LBR/2014/Makona-LIBR10101	Not collected	LIBR10101	PAIRED	RANDOM PCR	VIRAL RNA	Zaire ebolavirus	ILLUMINA	2016-02-10T00:00:00Z	LIBR10101	SRP056548	USAMRIID & NIH/IRF Ebola Response Team	Ebola Virus Disease	whole blood	KR013754.2
SRR3153040	WGA	246	5795259	PRJNA278759	SAMN04040279	Pathogen.cl	1907889	UNITED STATES ARMY MEDICAL RESEARCH INSTITUTE OF INFECTIOUS DISEASES(USAMRIID)	2014-08-20	public	bam,sra	gs,ncbi,s3	gs.US,ncbi.public,s3.us-east-1	SRX1565960	Liberia	Africa	Liberia: NIMBA	Homo sapiens	Illumina MiSeq	Ebola virus/H.sapiens-wt/LBR/2014/Makona-LIBR10106	Not collected	LIBR10106	PAIRED	RANDOM PCR	VIRAL RNA	Zaire ebolavirus	ILLUMINA	2016-02-10T00:00:00Z	LIBR10106	SRP056548	USAMRIID & NIH/IRF Ebola Response Team	Ebola Virus Disease	whole blood	KR013754.2
SRR3153041	WGA	241	719523537	PRJNA278759	SAMN04040280	Pathogen.cl	246453847	UNITED STATES ARMY MEDICAL RESEARCH INSTITUTE OF INFECTIOUS DISEASES(USAMRIID)	2014-08-20	public	bam,sra	gs,ncbi,s3	gs.US,ncbi.public,s3.us-east-1	SRX1565961	Liberia	Africa	Liberia	Homo sapiens	Illumina MiSeq	Ebola virus/H.sapiens-wt/LBR/2014/Makona-LIBR10110	Not collected	LIBR10110	PAIRED	RANDOM PCR	VIRAL RNA	Zaire ebolavirus	ILLUMINA	2016-02-10T00:00:00Z	LIBR10110	SRP056548	USAMRIID & NIH/IRF Ebola Response Team	Ebola Virus Disease	whole blood	KR013754.2
SRR3153042	WGA	166	7248175	PRJNA278759	SAMN04040281	Pathogen.cl	3246971	UNITED STATES ARMY MEDICAL RESEARCH INSTITUTE OF INFECTIOUS DISEASES(USAMRIID)	2014-08-20	public	bam,sra	gs,ncbi,s3	gs.US,ncbi.public,s3.us-east-1	SRX1565962	Liberia	Africa	Liberia: RIVER_GEE	Homo sapiens	Illumina MiSeq	Ebola virus/H.sapiens-wt/LBR/2014/Makona-LIBR10112	Not collected	LIBR10112	PAIRED	RANDOM PCR	VIRAL RNA	Zaire ebolavirus	ILLUMINA	2016-02-10T00:00:00Z	LIBR10112	SRP056548	USAMRIID & NIH/IRF Ebola Response Team	Ebola Virus Disease	whole blood	KR013754.2
SRR3153043	WGA	242	19497183	PRJNA278759	SAMN04040282	Pathogen.cl	6159705	UNITED STATES ARMY MEDICAL RESEARCH INSTITUTE OF INFECTIOUS DISEASES(USAMRIID)	2014-08-20	public	bam,sra	gs,ncbi,s3	gs.US,ncbi.public,s3.us-east-1	SRX1565963	Liberia	Africa	Liberia	Homo sapiens	Illumina MiSeq	Ebola virus/H.sapiens-wt/LBR/2014/Makona-LIBR10113	Not collected	LIBR10113	PAIRED	RANDOM PCR	VIRAL RNA	Zaire ebolavirus	ILLUMINA	2016-02-10T00:00:00Z	LIBR10113	SRP056548	USAMRIID & NIH/IRF Ebola Response Team	Ebola Virus Disease	whole blood	KR013754.2
SRR3153044	WGA	245	306516573	PRJNA278759	SAMN04040283	Pathogen.cl	97089431	UNITED STATES ARMY MEDICAL RESEARCH INSTITUTE OF INFECTIOUS DISEASES(USAMRIID)	2014-08-24	public	bam,sra	gs,ncbi,s3	gs.US,ncbi.public,s3.us-east-1	SRX1565964	Liberia	Africa	Liberia: MONTSERRADO	Homo sapiens	Illumina MiSeq	Ebola virus/H.sapiens-wt/LBR/2014/Makona-LIBR10118	Not collected	LIBR10118	PAIRED	RANDOM PCR	VIRAL RNA	Zaire ebolavirus	ILLUMINA	2016-02-10T00:00:00Z	LIBR10118	SRP056548	USAMRIID & NIH/IRF Ebola Response Team	Ebola Virus Disease	whole blood	KR013754.2
SRR3153045	WGA	196	628491	PRJNA278759	SAMN04040219	Pathogen.cl	418726	UNITED STATES ARMY MEDICAL RESEARCH INSTITUTE OF INFECTIOUS DISEASES(USAMRIID)	2014-11-13	public	bam,sra	gs,ncbi,s3	gs.US,ncbi.public,s3.us-east-1	SRX1565965	Liberia	Africa	Liberia: MONTSERRADO	Homo sapiens	Illumina MiSeq	Ebola virus/H.sapiens-wt/LBR/2014/Makona-LIBR0159	Not collected	LIBR0159	PAIRED	RANDOM PCR	VIRAL RNA	Zaire ebolavirus	ILLUMINA	2016-02-10T00:00:00Z	LIBR0159	SRP056548	USAMRIID & NIH/IRF Ebola Response Team	Ebola Virus Disease	whole blood	KR013754.2
SRR3153046	WGA	246	2923264	PRJNA278759	SAMN04040284	Pathogen.cl	1024198	UNITED STATES ARMY MEDICAL RESEARCH INSTITUTE OF INFECTIOUS DISEASES(USAMRIID)	2014-08-22	public	bam,sra	gs,ncbi,s3	gs.US,ncbi.public,s3.us-east-1	SRX1565966	Liberia	Africa	Liberia: BONG	Homo sapiens	Illumina MiSeq	Ebola virus/H.sapiens-wt/LBR/2014/Makona-LIBR10127	Not collected	LIBR10127	PAIRED	RANDOM PCR	VIRAL RNA	Zaire ebolavirus	ILLUMINA	2016-02-10T00:00:00Z	LIBR10127	SRP056548	USAMRIID & NIH/IRF Ebola Response Team	Ebola Virus Disease	whole blood	KR013754.2
SRR3153047	WGA	242	2302756	PRJNA278759	SAMN04040285	Pathogen.cl	833757	UNITED STATES ARMY MEDICAL RESEARCH INSTITUTE OF INFECTIOUS DISEASES(USAMRIID)	2014-08-30	public	bam,sra	gs,ncbi,s3	gs.US,ncbi.public,s3.us-east-1	SRX1565967	Liberia	Africa	Liberia: MONTSERRADO	Homo sapiens	Illumina MiSeq	Ebola virus/H.sapiens-wt/LBR/2014/Makona-LIBR10128	Not collected	LIBR10128	PAIRED	RANDOM PCR	VIRAL RNA	Zaire ebolavirus	ILLUMINA	2016-02-10T00:00:00Z	LIBR10128	SRP056548	USAMRIID & NIH/IRF Ebola Response Team	Ebola Virus Disease	whole blood	KR013754.2
SRR3153048	WGA	241	10387440	PRJNA278759	SAMN04040286	Pathogen.cl	3560181	UNITED STATES ARMY MEDICAL RESEARCH INSTITUTE OF INFECTIOUS DISEASES(USAMRIID)	2014-09-01	public	bam,sra	gs,ncbi,s3	gs.US,ncbi.public,s3.us-east-1	SRX1565968	Liberia	Africa	Liberia: MONTSERRADO	Homo sapiens	Illumina MiSeq	Ebola virus/H.sapiens-wt/LBR/2014/Makona-LIBR10130	Not collected	LIBR10130	PAIRED	RANDOM PCR	VIRAL RNA	Zaire ebolavirus	ILLUMINA	2016-02-10T00:00:00Z	LIBR10130	SRP056548	USAMRIID & NIH/IRF Ebola Response Team	Ebola Virus Disease	whole blood	KR013754.2
SRR3153049	WGA	239	63875366	PRJNA278759	SAMN04040287	Pathogen.cl	13142951	UNITED STATES ARMY MEDICAL RESEARCH INSTITUTE OF INFECTIOUS DISEASES(USAMRIID)	2014-09-08	public	bam,sra	gs,ncbi,s3	gs.US,ncbi.public,s3.us-east-1	SRX1565969	Liberia	Africa	Liberia: MARGIBI	Homo sapiens	Illumina MiSeq	Ebola virus/H.sapiens-wt/LBR/2014/Makona-LIBR10132	Not collected	LIBR10132	PAIRED	RANDOM PCR	VIRAL RNA	Zaire ebolavirus	ILLUMINA	2016-02-10T00:00:00Z	LIBR10132	SRP056548	USAMRIID & NIH/IRF Ebola Response Team	Ebola Virus Disease	whole blood	KR013754.2
SRR3153050	WGA	165	2049357	PRJNA278759	SAMN04040288	Pathogen.cl	1026284	UNITED STATES ARMY MEDICAL RESEARCH INSTITUTE OF INFECTIOUS DISEASES(USAMRIID)	2014-09-07	public	bam,sra	gs,ncbi,s3	gs.US,ncbi.public,s3.us-east-1	SRX1565970	Liberia	Africa	Liberia	Homo sapiens	Illumina MiSeq	Ebola virus/H.sapiens-wt/LBR/2014/Makona-LIBR10135	Not collected	LIBR10135	PAIRED	RANDOM PCR	VIRAL RNA	Zaire ebolavirus	ILLUMINA	2016-02-10T00:00:00Z	LIBR10135	SRP056548	USAMRIID & NIH/IRF Ebola Response Team	Ebola Virus Disease	whole blood	KR013754.2
SRR3153051	WGA	150	3720054	PRJNA278759	SAMN04040289	Pathogen.cl	1775262	UNITED STATES ARMY MEDICAL RESEARCH INSTITUTE OF INFECTIOUS DISEASES(USAMRIID)	2014-09-09	public	bam,sra	gs,ncbi,s3	gs.US,ncbi.public,s3.us-east-1	SRX1565971	Liberia	Africa	Liberia	Homo sapiens	Illumina MiSeq	Ebola virus/H.sapiens-wt/LBR/2014/Makona-LIBR10136	Not collected	LIBR10136	PAIRED	RANDOM PCR	VIRAL RNA	Zaire ebolavirus	ILLUMINA	2016-02-10T00:00:00Z	LIBR10136	SRP056548	USAMRIID & NIH/IRF Ebola Response Team	Ebola Virus Disease	whole blood	KR013754.2
SRR3153052	WGA	233	91102867	PRJNA278759	SAMN04040290	Pathogen.cl	23227597	UNITED STATES ARMY MEDICAL RESEARCH INSTITUTE OF INFECTIOUS DISEASES(USAMRIID)	2014-09-09	public	bam,sra	gs,ncbi,s3	gs.US,ncbi.public,s3.us-east-1	SRX1565972	Liberia	Africa	Liberia	Homo sapiens	Illumina MiSeq	Ebola virus/H.sapiens-wt/LBR/2014/Makona-LIBR10137	Not collected	LIBR10137	PAIRED	RANDOM PCR	VIRAL RNA	Zaire ebolavirus	ILLUMINA	2016-02-10T00:00:00Z	LIBR10137	SRP056548	USAMRIID & NIH/IRF Ebola Response Team	Ebola Virus Disease	whole blood	KR013754.2
SRR3153053	WGA	175	1612292	PRJNA278759	SAMN04040291	Pathogen.cl	823183	UNITED STATES ARMY MEDICAL RESEARCH INSTITUTE OF INFECTIOUS DISEASES(USAMRIID)	2014-09-09	public	bam,sra	gs,ncbi,s3	gs.US,ncbi.public,s3.us-east-1	SRX1565973	Liberia	Africa	Liberia	Homo sapiens	Illumina MiSeq	Ebola virus/H.sapiens-wt/LBR/2014/Makona-LIBR10139	Not collected	LIBR10139	PAIRED	RANDOM PCR	VIRAL RNA	Zaire ebolavirus	ILLUMINA	2016-02-10T00:00:00Z	LIBR10139	SRP056548	USAMRIID & NIH/IRF Ebola Response Team	Ebola Virus Disease	whole blood	KR013754.2
SRR3153054	WGA	169	1060047	PRJNA278759	SAMN04040292	Pathogen.cl	585532	UNITED STATES ARMY MEDICAL RESEARCH INSTITUTE OF INFECTIOUS DISEASES(USAMRIID)	2014-09-20	public	bam,sra	gs,ncbi,s3	gs.US,ncbi.public,s3.us-east-1	SRX1565974	Liberia	Africa	Liberia	Homo sapiens	Illumina MiSeq	Ebola virus/H.sapiens-wt/LBR/2014/Makona-LIBR10144	Not collected	LIBR10144	PAIRED	RANDOM PCR	VIRAL RNA	Zaire ebolavirus	ILLUMINA	2016-02-10T00:00:00Z	LIBR10144	SRP056548	USAMRIID & NIH/IRF Ebola Response Team	Ebola Virus Disease	whole blood	KR013754.2
SRR3153055	WGA	245	73096687	PRJNA278759	SAMN04040293	Pathogen.cl	21995282	UNITED STATES ARMY MEDICAL RESEARCH INSTITUTE OF INFECTIOUS DISEASES(USAMRIID)	2014-09-20	public	bam,sra	gs,ncbi,s3	gs.US,ncbi.public,s3.us-east-1	SRX1565975	Liberia	Africa	Liberia	Homo sapiens	Illumina MiSeq	Ebola virus/H.sapiens-wt/LBR/2014/Makona-LIBR10145	Not collected	LIBR10145	PAIRED	RANDOM PCR	VIRAL RNA	Zaire ebolavirus	ILLUMINA	2016-02-10T00:00:00Z	LIBR10145	SRP056548	USAMRIID & NIH/IRF Ebola Response Team	Ebola Virus Disease	whole blood	KR013754.2
SRR3153056	WGA	163	1150598	PRJNA278759	SAMN04040220	Pathogen.cl	654051	UNITED STATES ARMY MEDICAL RESEARCH INSTITUTE OF INFECTIOUS DISEASES(USAMRIID)	2014-11-13	public	bam,sra	gs,ncbi,s3	gs.US,ncbi.public,s3.us-east-1	SRX1565976	Liberia	Africa	Liberia: MONTSERRADO	Homo sapiens	Illumina MiSeq	Ebola virus/H.sapiens-wt/LBR/2014/Makona-LIBR0160	Not collected	LIBR0160	PAIRED	RANDOM PCR	VIRAL RNA	Zaire ebolavirus	ILLUMINA	2016-02-10T00:00:00Z	LIBR0160	SRP056548	USAMRIID & NIH/IRF Ebola Response Team	Ebola Virus Disease	whole blood	KR013754.2
SRR3153057	WGA	242	10096179	PRJNA278759	SAMN04040294	Pathogen.cl	3536267	UNITED STATES ARMY MEDICAL RESEARCH INSTITUTE OF INFECTIOUS DISEASES(USAMRIID)	2014-09-20	public	bam,sra	gs,ncbi,s3	gs.US,ncbi.public,s3.us-east-1	SRX1565977	Liberia	Africa	Liberia: NIMBA	Homo sapiens	Illumina MiSeq	Ebola virus/H.sapiens-wt/LBR/2014/Makona-LIBR10148	Not collected	LIBR10148	PAIRED	RANDOM PCR	VIRAL RNA	Zaire ebolavirus	ILLUMINA	2016-02-10T00:00:00Z	LIBR10148	SRP056548	USAMRIID & NIH/IRF Ebola Response Team	Ebola Virus Disease	whole blood	KR013754.2
SRR3153058	WGA	243	26392537	PRJNA278759	SAMN04040295	Pathogen.cl	8025960	UNITED STATES ARMY MEDICAL RESEARCH INSTITUTE OF INFECTIOUS DISEASES(USAMRIID)	2014-09-09	public	bam,sra	gs,ncbi,s3	gs.US,ncbi.public,s3.us-east-1	SRX1565978	Liberia	Africa	Liberia	Homo sapiens	Illumina MiSeq	Ebola virus/H.sapiens-wt/LBR/2014/Makona-LIBR10151	Not collected	LIBR10151	PAIRED	RANDOM PCR	VIRAL RNA	Zaire ebolavirus	ILLUMINA	2016-02-10T00:00:00Z	LIBR10151	SRP056548	USAMRIID & NIH/IRF Ebola Response Team	Ebola Virus Disease	whole blood	KR013754.2
SRR3153059	WGA	243	7450419	PRJNA278759	SAMN04040296	Pathogen.cl	2376114	UNITED STATES ARMY MEDICAL RESEARCH INSTITUTE OF INFECTIOUS DISEASES(USAMRIID)	2014-09-13	public	bam,sra	gs,ncbi,s3	gs.US,ncbi.public,s3.us-east-1	SRX1565979	Liberia	Africa	Liberia: MONTSERRADO	Homo sapiens	Illumina MiSeq	Ebola virus/H.sapiens-wt/LBR/2014/Makona-LIBR10154	Not collected	LIBR10154	PAIRED	RANDOM PCR	VIRAL RNA	Zaire ebolavirus	ILLUMINA	2016-02-10T00:00:00Z	LIBR10154	SRP056548	USAMRIID & NIH/IRF Ebola Response Team	Ebola Virus Disease	whole blood	KR013754.2
SRR3153060	WGA	243	7039364	PRJNA278759	SAMN04040297	Pathogen.cl	2029888	UNITED STATES ARMY MEDICAL RESEARCH INSTITUTE OF INFECTIOUS DISEASES(USAMRIID)	2014-09-13	public	bam,sra	gs,ncbi,s3	gs.US,ncbi.public,s3.us-east-1	SRX1565980	Liberia	Africa	Liberia: GRAND_BASSA	Homo sapiens	Illumina MiSeq	Ebola virus/H.sapiens-wt/LBR/2014/Makona-LIBR10155	Not collected	LIBR10155	PAIRED	RANDOM PCR	VIRAL RNA	Zaire ebolavirus	ILLUMINA	2016-02-10T00:00:00Z	LIBR10155	SRP056548	USAMRIID & NIH/IRF Ebola Response Team	Ebola Virus Disease	whole blood	KR013754.2
SRR3153061	WGA	244	28408891	PRJNA278759	SAMN04040298	Pathogen.cl	7655878	UNITED STATES ARMY MEDICAL RESEARCH INSTITUTE OF INFECTIOUS DISEASES(USAMRIID)	2014-09-13	public	bam,sra	gs,ncbi,s3	gs.US,ncbi.public,s3.us-east-1	SRX1565981	Liberia	Africa	Liberia: GRAND_BASSA	Homo sapiens	Illumina MiSeq	Ebola virus/H.sapiens-wt/LBR/2014/Makona-LIBR10156	Not collected	LIBR10156	PAIRED	RANDOM PCR	VIRAL RNA	Zaire ebolavirus	ILLUMINA	2016-02-10T00:00:00Z	LIBR10156	SRP056548	USAMRIID & NIH/IRF Ebola Response Team	Ebola Virus Disease	whole blood	KR013754.2
SRR3153062	WGA	242	2946463	PRJNA278759	SAMN04040299	Pathogen.cl	986222	UNITED STATES ARMY MEDICAL RESEARCH INSTITUTE OF INFECTIOUS DISEASES(USAMRIID)	2014-09-20	public	bam,sra	gs,ncbi,s3	gs.US,ncbi.public,s3.us-east-1	SRX1565982	Liberia	Africa	Liberia	Homo sapiens	Illumina MiSeq	Ebola virus/H.sapiens-wt/LBR/2014/Makona-LIBR10168	Not collected	LIBR10168	PAIRED	RANDOM PCR	VIRAL RNA	Zaire ebolavirus	ILLUMINA	2016-02-10T00:00:00Z	LIBR10168	SRP056548	USAMRIID & NIH/IRF Ebola Response Team	Ebola Virus Disease	whole blood	KR013754.2
SRR3153063	WGA	239	1800345	PRJNA278759	SAMN04040300	Pathogen.cl	696162	UNITED STATES ARMY MEDICAL RESEARCH INSTITUTE OF INFECTIOUS DISEASES(USAMRIID)	2014-08-24	public	bam,sra	gs,ncbi,s3	gs.US,ncbi.public,s3.us-east-1	SRX1565983	Liberia	Africa	Liberia	Homo sapiens	Illumina MiSeq	Ebola virus/H.sapiens-wt/LBR/2014/Makona-LIBR10169	Not collected	LIBR10169	PAIRED	RANDOM PCR	VIRAL RNA	Zaire ebolavirus	ILLUMINA	2016-02-10T00:00:00Z	LIBR10169	SRP056548	USAMRIID & NIH/IRF Ebola Response Team	Ebola Virus Disease	whole blood	KR013754.2
SRR3153064	WGA	178	6202462	PRJNA278759	SAMN04040301	Pathogen.cl	2769809	UNITED STATES ARMY MEDICAL RESEARCH INSTITUTE OF INFECTIOUS DISEASES(USAMRIID)	2014-08-17	public	bam,sra	gs,ncbi,s3	gs.US,ncbi.public,s3.us-east-1	SRX1565984	Liberia	Africa	Liberia: MONTSERRADO	Homo sapiens	Illumina MiSeq	Ebola virus/H.sapiens-wt/LBR/2014/Makona-LIBR10170	Not collected	LIBR10170	PAIRED	RANDOM PCR	VIRAL RNA	Zaire ebolavirus	ILLUMINA	2016-02-10T00:00:00Z	LIBR10170	SRP056548	USAMRIID & NIH/IRF Ebola Response Team	Ebola Virus Disease	whole blood	KR013754.2
SRR3153065	WGA	235	92563825	PRJNA278759	SAMN04040302	Pathogen.cl	22096509	UNITED STATES ARMY MEDICAL RESEARCH INSTITUTE OF INFECTIOUS DISEASES(USAMRIID)	2014-09-01	public	bam,sra	gs,ncbi,s3	gs.US,ncbi.public,s3.us-east-1	SRX1565985	Liberia	Africa	Liberia	Homo sapiens	Illumina MiSeq	Ebola virus/H.sapiens-wt/LBR/2014/Makona-LIBR10172	Not collected	LIBR10172	PAIRED	RANDOM PCR	VIRAL RNA	Zaire ebolavirus	ILLUMINA	2016-02-10T00:00:00Z	LIBR10172	SRP056548	USAMRIID & NIH/IRF Ebola Response Team	Ebola Virus Disease	whole blood	KR013754.2
SRR3153066	WGA	200	2202489	PRJNA278759	SAMN04040303	Pathogen.cl	940410	UNITED STATES ARMY MEDICAL RESEARCH INSTITUTE OF INFECTIOUS DISEASES(USAMRIID)	2014-10-11	public	bam,sra	gs,ncbi,s3	gs.US,ncbi.public,s3.us-east-1	SRX1565986	Liberia	Africa	Liberia: MONTSERRADO	Homo sapiens	Illumina MiSeq	Ebola virus/H.sapiens-wt/LBR/2014/Makona-LIBR10179	Not collected	LIBR10179	PAIRED	RANDOM PCR	VIRAL RNA	Zaire ebolavirus	ILLUMINA	2016-02-10T00:00:00Z	LIBR10179	SRP056548	USAMRIID & NIH/IRF Ebola Response Team	Ebola Virus Disease	whole blood	KR013754.2
SRR3153067	WGA	240	259637229	PRJNA278759	SAMN04040221	Pathogen.cl	90971450	UNITED STATES ARMY MEDICAL RESEARCH INSTITUTE OF INFECTIOUS DISEASES(USAMRIID)	2014-11-14	public	bam,sra	gs,ncbi,s3	gs.US,ncbi.public,s3.us-east-1	SRX1565987	Liberia	Africa	Liberia: MONTSERRADO	Homo sapiens	Illumina MiSeq	Ebola virus/H.sapiens-wt/LBR/2014/Makona-LIBR0177	Not collected	LIBR0177	PAIRED	RANDOM PCR	VIRAL RNA	Zaire ebolavirus	ILLUMINA	2016-02-10T00:00:00Z	LIBR0177	SRP056548	USAMRIID & NIH/IRF Ebola Response Team	Ebola Virus Disease	whole blood	KR013754.2
SRR3153068	WGA	244	95962275	PRJNA278759	SAMN04040304	Pathogen.cl	32211134	UNITED STATES ARMY MEDICAL RESEARCH INSTITUTE OF INFECTIOUS DISEASES(USAMRIID)	2014-10-11	public	bam,sra	gs,ncbi,s3	gs.US,ncbi.public,s3.us-east-1	SRX1565988	Liberia	Africa	Liberia: MONTSERRADO	Homo sapiens	Illumina MiSeq	Ebola virus/H.sapiens-wt/LBR/2014/Makona-LIBR10180	Not collected	LIBR10180	PAIRED	RANDOM PCR	VIRAL RNA	Zaire ebolavirus	ILLUMINA	2016-02-10T00:00:00Z	LIBR10180	SRP056548	USAMRIID & NIH/IRF Ebola Response Team	Ebola Virus Disease	whole blood	KR013754.2
SRR3153069	WGA	233	39699868	PRJNA278759	SAMN04040305	Pathogen.cl	11975671	UNITED STATES ARMY MEDICAL RESEARCH INSTITUTE OF INFECTIOUS DISEASES(USAMRIID)	2014-08-19	public	bam,sra	gs,ncbi,s3	gs.US,ncbi.public,s3.us-east-1	SRX1565989	Liberia	Africa	Liberia	Homo sapiens	Illumina MiSeq	Ebola virus/H.sapiens-wt/LBR/2014/Makona-LIBR10187	Not collected	LIBR10187	PAIRED	RANDOM PCR	VIRAL RNA	Zaire ebolavirus	ILLUMINA	2016-02-10T00:00:00Z	LIBR10187	SRP056548	USAMRIID & NIH/IRF Ebola Response Team	Ebola Virus Disease	whole blood	KR013754.2
SRR3153070	WGA	236	5857147	PRJNA278759	SAMN04040306	Pathogen.cl	1963644	UNITED STATES ARMY MEDICAL RESEARCH INSTITUTE OF INFECTIOUS DISEASES(USAMRIID)	2014-08-26	public	bam,sra	gs,ncbi,s3	gs.US,ncbi.public,s3.us-east-1	SRX1565990	Liberia	Africa	Liberia	Homo sapiens	Illumina MiSeq	Ebola virus/H.sapiens-wt/LBR/2014/Makona-LIBR10195	Not collected	LIBR10195	PAIRED	RANDOM PCR	VIRAL RNA	Zaire ebolavirus	ILLUMINA	2016-02-10T00:00:00Z	LIBR10195	SRP056548	USAMRIID & NIH/IRF Ebola Response Team	Ebola Virus Disease	whole blood	KR013754.2
SRR3153071	WGA	245	9461637	PRJNA278759	SAMN04040307	Pathogen.cl	3566323	UNITED STATES ARMY MEDICAL RESEARCH INSTITUTE OF INFECTIOUS DISEASES(USAMRIID)	2014-08-26	public	bam,sra	gs,ncbi,s3	gs.US,ncbi.public,s3.us-east-1	SRX1565991	Liberia	Africa	Liberia	Homo sapiens	Illumina MiSeq	Ebola virus/H.sapiens-wt/LBR/2014/Makona-LIBR10196	Not collected	LIBR10196	PAIRED	RANDOM PCR	VIRAL RNA	Zaire ebolavirus	ILLUMINA	2016-02-10T00:00:00Z	LIBR10196	SRP056548	USAMRIID & NIH/IRF Ebola Response Team	Ebola Virus Disease	whole blood	KR013754.2
SRR3153072	WGA	238	930982	PRJNA278759	SAMN04040308	Pathogen.cl	431506	UNITED STATES ARMY MEDICAL RESEARCH INSTITUTE OF INFECTIOUS DISEASES(USAMRIID)	2014-08-27	public	bam,sra	gs,ncbi,s3	gs.US,ncbi.public,s3.us-east-1	SRX1565992	Liberia	Africa	Liberia: MONTSERRADO	Homo sapiens	Illumina MiSeq	Ebola virus/H.sapiens-wt/LBR/2014/Makona-LIBR10201	Not collected	LIBR10201	PAIRED	RANDOM PCR	VIRAL RNA	Zaire ebolavirus	ILLUMINA	2016-02-10T00:00:00Z	LIBR10201	SRP056548	USAMRIID & NIH/IRF Ebola Response Team	Ebola Virus Disease	whole blood	KR013754.2
SRR3153073	WGA	242	2757638	PRJNA278759	SAMN04040309	Pathogen.cl	930306	UNITED STATES ARMY MEDICAL RESEARCH INSTITUTE OF INFECTIOUS DISEASES(USAMRIID)	2014-08-27	public	bam,sra	gs,ncbi,s3	gs.US,ncbi.public,s3.us-east-1	SRX1565993	Liberia	Africa	Liberia: MONTSERRADO	Homo sapiens	Illumina MiSeq	Ebola virus/H.sapiens-wt/LBR/2014/Makona-LIBR10202	Not collected	LIBR10202	PAIRED	RANDOM PCR	VIRAL RNA	Zaire ebolavirus	ILLUMINA	2016-02-10T00:00:00Z	LIBR10202	SRP056548	USAMRIID & NIH/IRF Ebola Response Team	Ebola Virus Disease	whole blood	KR013754.2
SRR3153074	WGA	242	1876265	PRJNA278759	SAMN04040310	Pathogen.cl	654940	UNITED STATES ARMY MEDICAL RESEARCH INSTITUTE OF INFECTIOUS DISEASES(USAMRIID)	2014-08-27	public	bam,sra	gs,ncbi,s3	gs.US,ncbi.public,s3.us-east-1	SRX1565994	Liberia	Africa	Liberia	Homo sapiens	Illumina MiSeq	Ebola virus/H.sapiens-wt/LBR/2014/Makona-LIBR10204	Not collected	LIBR10204	PAIRED	RANDOM PCR	VIRAL RNA	Zaire ebolavirus	ILLUMINA	2016-02-10T00:00:00Z	LIBR10204	SRP056548	USAMRIID & NIH/IRF Ebola Response Team	Ebola Virus Disease	whole blood	KR013754.2
SRR3153075	WGA	242	1542910	PRJNA278759	SAMN04040311	Pathogen.cl	560896	UNITED STATES ARMY MEDICAL RESEARCH INSTITUTE OF INFECTIOUS DISEASES(USAMRIID)	2014-09-19	public	bam,sra	gs,ncbi,s3	gs.US,ncbi.public,s3.us-east-1	SRX1565995	Liberia	Africa	Liberia: MONTSERRADO	Homo sapiens	Illumina MiSeq	Ebola virus/H.sapiens-wt/LBR/2014/Makona-LIBR10205	Not collected	LIBR10205	PAIRED	RANDOM PCR	VIRAL RNA	Zaire ebolavirus	ILLUMINA	2016-02-10T00:00:00Z	LIBR10205	SRP056548	USAMRIID & NIH/IRF Ebola Response Team	Ebola Virus Disease	whole blood	KR013754.2
SRR3153076	WGA	185	657629	PRJNA278759	SAMN04040312	Pathogen.cl	411517	UNITED STATES ARMY MEDICAL RESEARCH INSTITUTE OF INFECTIOUS DISEASES(USAMRIID)	2014-09-19	public	bam,sra	gs,ncbi,s3	gs.US,ncbi.public,s3.us-east-1	SRX1565996	Liberia	Africa	Liberia: MONTSERRADO	Homo sapiens	Illumina MiSeq	Ebola virus/H.sapiens-wt/LBR/2014/Makona-LIBR10208	Not collected	LIBR10208	PAIRED	RANDOM PCR	VIRAL RNA	Zaire ebolavirus	ILLUMINA	2016-02-10T00:00:00Z	LIBR10208	SRP056548	USAMRIID & NIH/IRF Ebola Response Team	Ebola Virus Disease	whole blood	KR013754.2
SRR3153077	WGA	243	2094924	PRJNA278759	SAMN04040313	Pathogen.cl	707096	UNITED STATES ARMY MEDICAL RESEARCH INSTITUTE OF INFECTIOUS DISEASES(USAMRIID)	2014-09-19	public	bam,sra	gs,ncbi,s3	gs.US,ncbi.public,s3.us-east-1	SRX1565997	Liberia	Africa	Liberia: MONTSERRADO	Homo sapiens	Illumina MiSeq	Ebola virus/H.sapiens-wt/LBR/2014/Makona-LIBR10209	Not collected	LIBR10209	PAIRED	RANDOM PCR	VIRAL RNA	Zaire ebolavirus	ILLUMINA	2016-02-10T00:00:00Z	LIBR10209	SRP056548	USAMRIID & NIH/IRF Ebola Response Team	Ebola Virus Disease	whole blood	KR013754.2
SRR3198183	WGS	602	1682375086	PRJNA231221	SAMN03611816	Pathogen.cl	736840664	UMIGS	2014-03-20	public	fastq,sra,unknown_contigs	gs,ncbi,s3	gs.US,ncbi.public,s3.us-east-1	SRX1608418	Guinea	Africa	Guinea: Gueckedou	Homo sapiens	Illumina MiSeq	Ebola virus/H.sapiens-wt/GIN/2014/Makona-C07	Not Applicable	IL100063878	PAIRED	cDNA	VIRAL RNA	Zaire ebolavirus	ILLUMINA	2016-03-01T00:00:00Z	FDAARGOS_272	SRP040661	Public Health Agency Canada (PHAC)	Ebola Virus Disease (EVD)	blood							FDAARGOS_272	FDA:FDAARGOS_272	Trizol	47Y	Missing	Patient died of infection	Missing	Missing	female	RT-PCR (L\, NP\, 5' UTR/GP genes)
SRR2016857	WGS	602	1457678586	PRJNA231221	SAMN03611814	Pathogen.cl	701599594	UMIGS	2014-03-19	public	fastq,sra	gs,ncbi,s3	gs.US,ncbi.public,s3.us-east-1	SRX1023889	Guinea	Africa	Guinea: Gueckedou	Homo sapiens	Illumina MiSeq	Ebola virus/H.sapiens-wt/GIN/2014/Makona-C05	Not Applicable	IL100054482	PAIRED	cDNA	VIRAL RNA	Zaire ebolavirus	ILLUMINA	2015-05-12T00:00:00Z	FDAARGOS_270	SRP040661	Public Health Agency Canada (PHAC)	Ebola Virus Disease (EVD)	blood							FDAARGOS_270	FDA:FDAARGOS_270	Trizol	16Y	Missing	Patient survived	Missing	Missing	female	RT-PCR (L\, NP\, 5' UTR/GP genes)
SRR5056544	WGS	235	31772	PRJNA348838	SAMN05916118	Pathogen.cl	168605	USAMRIID	2015-11-20	public	bam,sra	gs,ncbi,s3	gs.US,ncbi.public,s3.us-east-1	SRX2377299	Liberia	Africa	Liberia: MONTESSERRADO	Homo sapiens	Illumina MiSeq	Ebola virus/H.sapiens-wt/LBR/2015/Makona-LIBR16334	not collected	LIBR16334	PAIRED	Hybrid Selection	VIRAL RNA	Zaire ebolavirus	ILLUMINA	2017-12-01T00:00:00Z	LIBR16334	SRP093964	USAMRIID & NIH/IRF Ebola Response Team	Ebola virus disease	whole blood	KR013754.2						Makona
SRR5056545	WGS	160	13518726	PRJNA348838	SAMN05916116	Pathogen.cl	3400992	USAMRIID	2015-11-22	public	bam,sra	gs,ncbi,s3	gs.US,ncbi.public,s3.us-east-1	SRX2377300	Liberia	Africa	Liberia: MONTESSERRADO	Homo sapiens	Illumina MiSeq	Ebola virus/H.sapiens-wt/LBR/2015/Makona-LIBR16393	not collected	LIBR16393	PAIRED	Hybrid Selection	VIRAL RNA	Zaire ebolavirus	ILLUMINA	2017-12-01T00:00:00Z	LIBR16393	SRP093964	USAMRIID & NIH/IRF Ebola Response Team	Ebola virus disease	whole blood	KR013754.2						Makona
SRR5056546	WGS	218	1660592	PRJNA348838	SAMN05916117	Pathogen.cl	535587	USAMRIID	2015-11-20	public	bam,sra	gs,ncbi,s3	gs.US,ncbi.public,s3.us-east-1	SRX2377301	Liberia	Africa	Liberia: MONTESSERRADO	Homo sapiens	Illumina MiSeq	Ebola virus/H.sapiens-wt/LBR/2015/Makona-LIBR16336	not collected	LIBR16336	PAIRED	Hybrid Selection	VIRAL RNA	Zaire ebolavirus	ILLUMINA	2017-12-01T00:00:00Z	LIBR16336	SRP093964	USAMRIID & NIH/IRF Ebola Response Team	Ebola virus disease	whole blood	KR013754.2						Makona
SRR1929997	WGA	137	17505360	PRJNA278759	SAMN03433933	Pathogen.cl	9690295	USAMRIID	2014-11-08	public	bam,sra	gs,ncbi,s3	gs.US,ncbi.public,s3.us-east-1	SRX968919	Liberia	Africa	Liberia: MONTESSERRADO	Homo sapiens	Illumina MiSeq	Ebola virus/H.sapiens-wt/LBR/2014/Makona-LIBR0093	not collected	LIBR0093	PAIRED	RANDOM PCR	VIRAL RNA	Zaire ebolavirus	ILLUMINA	2015-06-03T00:00:00Z	LIBR0093	SRP056548	USAMRIID & NIH/IRF Ebola Response Team	Ebola virus disease	whole blood	assembly						Makona
SRR1929998	WGA	282	2402688	PRJNA278759	SAMN03433934	Pathogen.cl	1537521	USAMRIID	2014-11-10	public	bam,sra	gs,ncbi,s3	gs.US,ncbi.public,s3.us-east-1	SRX968920	Liberia	Africa	Liberia: GRAND BASSA	Homo sapiens	Illumina MiSeq	Ebola virus/H.sapiens-wt/LBR/2014/Makona-LIBR0116	not collected	LIBR0116	PAIRED	RANDOM PCR	VIRAL RNA	Zaire ebolavirus	ILLUMINA	2015-06-03T00:00:00Z	LIBR0116	SRP056548	USAMRIID & NIH/IRF Ebola Response Team	Ebola virus disease	whole blood	assembly						Makona
SRR1929999	WGA	275	719311	PRJNA278759	SAMN03433943	Pathogen.cl	606673	USAMRIID	2014-11-06	public	bam,sra	gs,ncbi,s3	gs.US,ncbi.public,s3.us-east-1	SRX968921	Liberia	Africa	Liberia: BOMI	Homo sapiens	Illumina MiSeq	Ebola virus/H.sapiens-wt/LBR/2014/Makona-LIBR0067	not collected	LIBR0067	PAIRED	RANDOM PCR	VIRAL RNA	Zaire ebolavirus	ILLUMINA	2015-06-03T00:00:00Z	LIBR0067	SRP056548	USAMRIID & NIH/IRF Ebola Response Team	Ebola virus disease	whole blood	assembly						Makona
SRR1930000	WGA	283	159098	PRJNA278759	SAMN03433944	Pathogen.cl	289397	USAMRIID	2014-11-08	public	bam,sra	gs,ncbi,s3	gs.US,ncbi.public,s3.us-east-1	SRX968922	Liberia	Africa	Liberia: MONTESSERRADO	Homo sapiens	Illumina MiSeq	Ebola virus/H.sapiens-wt/LBR/2014/Makona-LIBR0092	not collected	LIBR0092	PAIRED	RANDOM PCR	VIRAL RNA	Zaire ebolavirus	ILLUMINA	2015-06-03T00:00:00Z	LIBR0092	SRP056548	USAMRIID & NIH/IRF Ebola Response Team	Ebola virus disease	whole blood	assembly						Makona
SRR1930001	WGA	284	390611	PRJNA278759	SAMN03433945	Pathogen.cl	406314	USAMRIID	2014-11-08	public	bam,sra	gs,ncbi,s3	gs.US,ncbi.public,s3.us-east-1	SRX968923	Liberia	Africa	Liberia: MARGIBI	Homo sapiens	Illumina MiSeq	Ebola virus/H.sapiens-wt/LBR/2014/Makona-LIBR0090	not collected	LIBR0090	PAIRED	RANDOM PCR	VIRAL RNA	Zaire ebolavirus	ILLUMINA	2015-06-03T00:00:00Z	LIBR0090	SRP056548	USAMRIID & NIH/IRF Ebola Response Team	Ebola virus disease	whole blood	assembly						Makona
SRR1930002	WGA	135	199105	PRJNA278759	SAMN03433946	Pathogen.cl	331426	USAMRIID	2015-02-14	public	sra,bam,contigs	gs,ncbi,s3	gs.US,ncbi.public,s3.us-east-1	SRX968924	Liberia	Africa	Liberia: MONTESSERRADO	Homo sapiens	Illumina MiSeq	Ebola virus/H.sapiens-wt/LBR/2015/Makona-LIBR1413	not collected	LIBR1413	PAIRED	RANDOM PCR	VIRAL RNA	Zaire ebolavirus	ILLUMINA	2015-06-03T00:00:00Z	LIBR1413	SRP056548	USAMRIID & NIH/IRF Ebola Response Team	Ebola virus disease	whole blood	assembly						Makona
SRR1930004	WGA	283	221046	PRJNA278759	SAMN03433948	Pathogen.cl	313707	USAMRIID	2014-11-13	public	bam,sra	gs,ncbi,s3	gs.US,ncbi.public,s3.us-east-1	SRX968926	Liberia	Africa	Liberia: BOMI	Homo sapiens	Illumina MiSeq	Ebola virus/H.sapiens-wt/LBR/2014/Makona-LIBR0168	not collected	LIBR0168	PAIRED	RANDOM PCR	VIRAL RNA	Zaire ebolavirus	ILLUMINA	2015-06-03T00:00:00Z	LIBR0168	SRP056548	USAMRIID & NIH/IRF Ebola Response Team	Ebola virus disease	whole blood	assembly						Makona
SRR1930005	WGA	144	110933	PRJNA278759	SAMN03433949	Pathogen.cl	253898	USAMRIID	2014-12-10	public	bam,contigs,sra	gs,ncbi,s3	gs.US,ncbi.public,s3.us-east-1	SRX968927	Liberia	Africa	Liberia: SINOE	Homo sapiens	Illumina MiSeq	Ebola virus/H.sapiens-wt/LBR/2014/Makona-LIBR0505	not collected	LIBR0505	PAIRED	RANDOM PCR	VIRAL RNA	Zaire ebolavirus	ILLUMINA	2015-06-03T00:00:00Z	LIBR0505	SRP056548	USAMRIID & NIH/IRF Ebola Response Team	Ebola virus disease	whole blood	assembly						Makona
SRR1930007	WGA	143	101932	PRJNA278759	SAMN03433951	Pathogen.cl	257378	USAMRIID	2014-12-22	public	bam,contigs,sra	gs,ncbi,s3	gs.US,ncbi.public,s3.us-east-1	SRX968929	Liberia	Africa	Liberia: MONTESSERRADO	Homo sapiens	Illumina MiSeq	Ebola virus/H.sapiens-wt/LBR/2014/Makona-LIBR0624	not collected	LIBR0624	PAIRED	RANDOM PCR	VIRAL RNA	Zaire ebolavirus	ILLUMINA	2015-06-03T00:00:00Z	LIBR0624	SRP056548	USAMRIID & NIH/IRF Ebola Response Team	Ebola virus disease	whole blood	assembly						Makona
SRR1930009	WGA	205	887581	PRJNA278759	SAMN03433935	Pathogen.cl	703247	USAMRIID	2014-09-23	public	bam,contigs,sra	gs,ncbi,s3	gs.US,ncbi.public,s3.us-east-1	SRX968931	Liberia	Africa	Liberia: BOMI	Homo sapiens	Illumina MiSeq	Ebola virus/H.sapiens-wt/LBR/2014/Makona-LIBR10054	not collected	LIBR10054	PAIRED	RANDOM PCR	VIRAL RNA	Zaire ebolavirus	ILLUMINA	2015-06-03T00:00:00Z	LIBR10054	SRP056548	USAMRIID & NIH/IRF Ebola Response Team	Ebola virus disease	whole blood	assembly						Makona
SRR1930015	WGA	139	781183	PRJNA278759	SAMN03433936	Pathogen.cl	582688	USAMRIID	2014-11-06	public	bam,contigs,sra	gs,ncbi,s3	gs.US,ncbi.public,s3.us-east-1	SRX968937	Liberia	Africa	Liberia: GRAND BASSA	Homo sapiens	Illumina MiSeq	Ebola virus/H.sapiens-wt/LBR/2014/Makona-LIBR0073	not collected	LIBR0073	PAIRED	RANDOM PCR	VIRAL RNA	Zaire ebolavirus	ILLUMINA	2015-06-03T00:00:00Z	LIBR0073	SRP056548	USAMRIID & NIH/IRF Ebola Response Team	Ebola virus disease	whole blood	assembly						Makona
SRR1930016	WGA	261	1997576	PRJNA278759	SAMN03433937	Pathogen.cl	1242752	USAMRIID	2014-12-10	public	bam,sra	gs,ncbi,s3	gs.US,ncbi.public,s3.us-east-1	SRX968938	Liberia	Africa	Liberia: SINOE	Homo sapiens	Illumina MiSeq	Ebola virus/H.sapiens-wt/LBR/2014/Makona-LIBR0503	not collected	LIBR0503	PAIRED	RANDOM PCR	VIRAL RNA	Zaire ebolavirus	ILLUMINA	2015-06-03T00:00:00Z	LIBR0503	SRP056548	USAMRIID & NIH/IRF Ebola Response Team	Ebola virus disease	whole blood	assembly						Makona
SRR1930017	WGA	267	1415689	PRJNA278759	SAMN03433938	Pathogen.cl	975551	USAMRIID	2014-11-22	public	bam,sra	gs,ncbi,s3	gs.US,ncbi.public,s3.us-east-1	SRX968939	Liberia	Africa	Liberia: GRAND CAPE MOUNT	Homo sapiens	Illumina MiSeq	Ebola virus/H.sapiens-wt/LBR/2014/Makona-LIBR0286	not collected	LIBR0286	PAIRED	RANDOM PCR	VIRAL RNA	Zaire ebolavirus	ILLUMINA	2015-06-03T00:00:00Z	LIBR0286	SRP056548	USAMRIID & NIH/IRF Ebola Response Team	Ebola virus disease	whole blood	assembly						Makona
SRR1930018	WGA	139	527856	PRJNA278759	SAMN03433939	Pathogen.cl	481026	USAMRIID	2015-01-20	public	bam,contigs,sra	gs,ncbi,s3	gs.US,ncbi.public,s3.us-east-1	SRX968940	Liberia	Africa	Liberia: MONTESSERRADO	Homo sapiens	Illumina MiSeq	Ebola virus/H.sapiens-wt/LBR/2015/Makona-LIBR0993	not collected	LIBR0993	PAIRED	RANDOM PCR	VIRAL RNA	Zaire ebolavirus	ILLUMINA	2015-06-03T00:00:00Z	LIBR-0993	SRP056548	USAMRIID & NIH/IRF Ebola Response Team	Ebola virus disease	whole blood	assembly						Makona
SRR1930019	WGA	262	410511	PRJNA278759	SAMN03433940	Pathogen.cl	418381	USAMRIID	2014-12-03	public	bam,sra	gs,ncbi,s3	gs.US,ncbi.public,s3.us-east-1	SRX968941	Liberia	Africa	Liberia: MONTESSERRADO	Homo sapiens	Illumina MiSeq	Ebola virus/H.sapiens-wt/LBR/2014/Makona-LIBR0423	not collected	LIBR0423	PAIRED	RANDOM PCR	VIRAL RNA	Zaire ebolavirus	ILLUMINA	2015-06-03T00:00:00Z	LIBR0423	SRP056548	USAMRIID & NIH/IRF Ebola Response Team	Ebola virus disease	whole blood	assembly						Makona
SRR1930020	WGA	271	392421	PRJNA278759	SAMN03433941	Pathogen.cl	415406	USAMRIID	2014-11-25	public	bam,sra	gs,ncbi,s3	gs.US,ncbi.public,s3.us-east-1	SRX968942	Liberia	Africa	Liberia: GRAND CAPE MOUNT	Homo sapiens	Illumina MiSeq	Ebola virus/H.sapiens-wt/LBR/2014/Makona-LIBR0333	not collected	LIBR0333	PAIRED	RANDOM PCR	VIRAL RNA	Zaire ebolavirus	ILLUMINA	2015-06-03T00:00:00Z	LIBR0333	SRP056548	USAMRIID & NIH/IRF Ebola Response Team	Ebola virus disease	whole blood	assembly						Makona
SRR7167612	WGS	602	1958261452	PRJNA231221	SAMN07796350	Pathogen.cl	907642299	UMIGS	1995	public	fastq,sra	gs,ncbi,s3	gs.US,ncbi.public,s3.us-east-1	SRX4085583	uncalculated	uncalculated	Zaire: Kikwit	Homo sapiens	Illumina MiSeq	Ebola virus/H.sapiens-tc/COD/1995/Kikwit-9510621	Not Applicable	IL100072724	PAIRED	cDNA	VIRAL RNA	Zaire ebolavirus	ILLUMINA	2019-10-31T00:00:00Z	FDAARGOS_468	SRP040661	Public Health England (PHE) < CDC	Ebola Virus Disease	blood							FDAARGOS_468	FDA:FDAARGOS_468	TRIzol	65Y	Missing	Fatal case	Missing	Missing	female	real-time PCR\, EM\, deep sequencing
SRR7167629	WGS	602	598764250	PRJNA231221	SAMN07796368	Pathogen.cl	264910424	UMIGS	1994	public	fastq,sra	gs,ncbi,s3	gs.US,ncbi.public,s3.us-east-1	SRX4085599	uncalculated	uncalculated	Cote d'Ivoire: Tai Forest	Homo sapiens	Illumina MiSeq	Ebola virus/H.sapiens-tc/Cote d'Ivoire/1994/Tai Forest-R4371	Not Applicable	IL100074885	PAIRED	cDNA	VIRAL RNA	Tai Forest ebolavirus	ILLUMINA	2019-10-31T00:00:00Z	FDAARGOS_486	SRP040661	USAMRIID < CDC	Ebola Virus Disease	blood							FDAARGOS_486	FDA:FDAARGOS_486	TRIzol	Missing	Missing	Fatal case	Missing	Missing	Missing	RT-PCR and amplicon sequencing
SRR7170713	WGS	602	2382922486	PRJNA231221	SAMN07796349	Pathogen.cl	1207178145	UMIGS	1995	public	fastq,sra	gs,ncbi,s3	gs.US,ncbi.public,s3.us-east-1	SRX4088643	uncalculated	uncalculated	Zaire: Kikwit	Homo sapiens	Illumina MiSeq	Ebola virus/H.sapiens-tc/COD/1995/Kikwit-9510621	Not Applicable	IL100080296	PAIRED	cDNA	VIRAL RNA	Zaire ebolavirus	ILLUMINA	2019-10-31T00:00:00Z	FDAARGOS_467	SRP040661	Public Health England (PHE) < CDC	Ebola Virus Disease	blood							FDAARGOS_467	FDA:FDAARGOS_467	TRIzol	65Y	Missing	Fatal case	Missing	Missing	female	real-time PCR\, EM\, deep sequencing
SRR7170714	WGS	602	693511826	PRJNA231221	SAMN07796365	Pathogen.cl	317902449	UMIGS	1976	public	fastq,sra	gs,ncbi,s3	gs.US,ncbi.public,s3.us-east-1	SRX4088645	uncalculated	uncalculated	Zaire: Mayinga	Homo sapiens	Illumina MiSeq	Ebola virus/H.sapiens-tc/Zaire/1976/Mayinga-R3816	Not Applicable	IL100074882	PAIRED	cDNA	VIRAL RNA	Zaire ebolavirus	ILLUMINA	2019-10-31T00:00:00Z	FDAARGOS_483	SRP040661	USAMRIID < CDC	Ebola Virus Disease	blood							FDAARGOS_483	FDA:FDAARGOS_483	TRIzol	Missing	Missing	Fatal case	Missing	Missing	Missing	RT-PCR and amplicon sequencing
SRR10307460	WGS	213	32620164	PRJNA577693	SAMN13053972	MIGS.vi,MIGS/MIMS/MIMARKS.human-associated	15429103	UNIVERSITY OF LIVERPOOL	2014	public	fastq,sra	gs,ncbi,s3	gs.US,ncbi.public,s3.us-east-1	SRX7018871	uncalculated	uncalculated	not applicable	Homo sapiens	Illumina HiSeq 2500	Ebola virus from patient blood	not applicable	Fatalities-62	PAIRED	RANDOM	TRANSCRIPTOMIC	Ebola virus	ILLUMINA	2020-06-30T00:00:00Z	EBOV samples	SRP226176					not applicable	not applicable	not applicable	not applicable	not applicable
SRR10307461	WGS	231	72588544	PRJNA577693	SAMN13053972	MIGS.vi,MIGS/MIMS/MIMARKS.human-associated	35146942	UNIVERSITY OF LIVERPOOL	2014	public	fastq,sra	gs,ncbi,s3	gs.US,ncbi.public,s3.us-east-1	SRX7018870	uncalculated	uncalculated	not applicable	Homo sapiens	Illumina HiSeq 2500	Ebola virus from patient blood	not applicable	Fatalities-61	PAIRED	RANDOM	TRANSCRIPTOMIC	Ebola virus	ILLUMINA	2020-06-30T00:00:00Z	EBOV samples	SRP226176					not applicable	not applicable	not applicable	not applicable	not applicable
SRR10307462	WGS	199	73667580	PRJNA577693	SAMN13053972	MIGS.vi,MIGS/MIMS/MIMARKS.human-associated	36271923	UNIVERSITY OF LIVERPOOL	2014	public	fastq,sra	gs,ncbi,s3	gs.US,ncbi.public,s3.us-east-1	SRX7018869	uncalculated	uncalculated	not applicable	Homo sapiens	Illumina HiSeq 2500	Ebola virus from patient blood	not applicable	Fatalities-60	PAIRED	RANDOM	TRANSCRIPTOMIC	Ebola virus	ILLUMINA	2020-06-30T00:00:00Z	EBOV samples	SRP226176					not applicable	not applicable	not applicable	not applicable	not applicable
SRR10307463	WGS	219	84417960	PRJNA577693	SAMN13053972	MIGS.vi,MIGS/MIMS/MIMARKS.human-associated	44365298	UNIVERSITY OF LIVERPOOL	2014	public	fastq,sra	gs,ncbi,s3	gs.US,ncbi.public,s3.us-east-1	SRX7018868	uncalculated	uncalculated	not applicable	Homo sapiens	Illumina HiSeq 2500	Ebola virus from patient blood	not applicable	Fatalities-59	PAIRED	RANDOM	TRANSCRIPTOMIC	Ebola virus	ILLUMINA	2020-06-30T00:00:00Z	EBOV samples	SRP226176					not applicable	not applicable	not applicable	not applicable	not applicable
SRR10307464	WGS	223	47621202	PRJNA577693	SAMN13053972	MIGS.vi,MIGS/MIMS/MIMARKS.human-associated	24281698	UNIVERSITY OF LIVERPOOL	2014	public	fastq,sra	gs,ncbi,s3	gs.US,ncbi.public,s3.us-east-1	SRX7018867	uncalculated	uncalculated	not applicable	Homo sapiens	Illumina HiSeq 2500	Ebola virus from patient blood	not applicable	Fatalities-58	PAIRED	RANDOM	TRANSCRIPTOMIC	Ebola virus	ILLUMINA	2020-06-30T00:00:00Z	EBOV samples	SRP226176					not applicable	not applicable	not applicable	not applicable	not applicable
SRR10307465	WGS	215	149296468	PRJNA577693	SAMN13053972	MIGS.vi,MIGS/MIMS/MIMARKS.human-associated	69583558	UNIVERSITY OF LIVERPOOL	2014	public	fastq,sra	gs,ncbi,s3	gs.US,ncbi.public,s3.us-east-1	SRX7018866	uncalculated	uncalculated	not applicable	Homo sapiens	Illumina HiSeq 2500	Ebola virus from patient blood	not applicable	Fatalities-57	PAIRED	RANDOM	TRANSCRIPTOMIC	Ebola virus	ILLUMINA	2020-06-30T00:00:00Z	EBOV samples	SRP226176					not applicable	not applicable	not applicable	not applicable	not applicable
SRR10307466	WGS	216	39884078	PRJNA577693	SAMN13053972	MIGS.vi,MIGS/MIMS/MIMARKS.human-associated	20115060	UNIVERSITY OF LIVERPOOL	2014	public	fastq,sra	gs,ncbi,s3	gs.US,ncbi.public,s3.us-east-1	SRX7018865	uncalculated	uncalculated	not applicable	Homo sapiens	Illumina HiSeq 2500	Ebola virus from patient blood	not applicable	Fatalities-56	PAIRED	RANDOM	TRANSCRIPTOMIC	Ebola virus	ILLUMINA	2020-06-30T00:00:00Z	EBOV samples	SRP226176					not applicable	not applicable	not applicable	not applicable	not applicable
SRR10307467	WGS	233	31336702	PRJNA577693	SAMN13053972	MIGS.vi,MIGS/MIMS/MIMARKS.human-associated	16095565	UNIVERSITY OF LIVERPOOL	2014	public	fastq,sra	gs,ncbi,s3	gs.US,ncbi.public,s3.us-east-1	SRX7018864	uncalculated	uncalculated	not applicable	Homo sapiens	Illumina HiSeq 2500	Ebola virus from patient blood	not applicable	Fatalities-55	PAIRED	RANDOM	TRANSCRIPTOMIC	Ebola virus	ILLUMINA	2020-06-30T00:00:00Z	EBOV samples	SRP226176					not applicable	not applicable	not applicable	not applicable	not applicable
SRR10307468	WGS	228	151901026	PRJNA577693	SAMN13053972	MIGS.vi,MIGS/MIMS/MIMARKS.human-associated	75193566	UNIVERSITY OF LIVERPOOL	2014	public	fastq,sra	gs,ncbi,s3	gs.US,ncbi.public,s3.us-east-1	SRX7018863	uncalculated	uncalculated	not applicable	Homo sapiens	Illumina HiSeq 2500	Ebola virus from patient blood	not applicable	Fatalities-54	PAIRED	RANDOM	TRANSCRIPTOMIC	Ebola virus	ILLUMINA	2020-06-30T00:00:00Z	EBOV samples	SRP226176					not applicable	not applicable	not applicable	not applicable	not applicable
SRR10307469	WGS	207	110833934	PRJNA577693	SAMN13053972	MIGS.vi,MIGS/MIMS/MIMARKS.human-associated	53717209	UNIVERSITY OF LIVERPOOL	2014	public	fastq,sra	gs,ncbi,s3	gs.US,ncbi.public,s3.us-east-1	SRX7018862	uncalculated	uncalculated	not applicable	Homo sapiens	Illumina HiSeq 2500	Ebola virus from patient blood	not applicable	Fatalities-53	PAIRED	RANDOM	TRANSCRIPTOMIC	Ebola virus	ILLUMINA	2020-06-30T00:00:00Z	EBOV samples	SRP226176					not applicable	not applicable	not applicable	not applicable	not applicable
SRR10307470	WGS	189	45943956	PRJNA577693	SAMN13053972	MIGS.vi,MIGS/MIMS/MIMARKS.human-associated	23782999	UNIVERSITY OF LIVERPOOL	2014	public	fastq,sra	gs,ncbi,s3	gs.US,ncbi.public,s3.us-east-1	SRX7018861	uncalculated	uncalculated	not applicable	Homo sapiens	Illumina HiSeq 2500	Ebola virus from patient blood	not applicable	Survivor-10	PAIRED	RANDOM	TRANSCRIPTOMIC	Ebola virus	ILLUMINA	2020-06-30T00:00:00Z	EBOV samples	SRP226176					not applicable	not applicable	not applicable	not applicable	not applicable
SRR10307471	WGS	216	79680093	PRJNA577693	SAMN13053972	MIGS.vi,MIGS/MIMS/MIMARKS.human-associated	41229465	UNIVERSITY OF LIVERPOOL	2014	public	fastq,sra	gs,ncbi,s3	gs.US,ncbi.public,s3.us-east-1	SRX7018860	uncalculated	uncalculated	not applicable	Homo sapiens	Illumina HiSeq 2500	Ebola virus from patient blood	not applicable	Fatalities-52	PAIRED	RANDOM	TRANSCRIPTOMIC	Ebola virus	ILLUMINA	2020-06-30T00:00:00Z	EBOV samples	SRP226176					not applicable	not applicable	not applicable	not applicable	not applicable
SRR10307472	WGS	207	84127152	PRJNA577693	SAMN13053972	MIGS.vi,MIGS/MIMS/MIMARKS.human-associated	41793288	UNIVERSITY OF LIVERPOOL	2014	public	fastq,sra	gs,ncbi,s3	gs.US,ncbi.public,s3.us-east-1	SRX7018859	uncalculated	uncalculated	not applicable	Homo sapiens	Illumina HiSeq 2500	Ebola virus from patient blood	not applicable	Fatalities-51	PAIRED	RANDOM	TRANSCRIPTOMIC	Ebola virus	ILLUMINA	2020-06-30T00:00:00Z	EBOV samples	SRP226176					not applicable	not applicable	not applicable	not applicable	not applicable
SRR10307473	WGS	206	91676291	PRJNA577693	SAMN13053972	MIGS.vi,MIGS/MIMS/MIMARKS.human-associated	48707550	UNIVERSITY OF LIVERPOOL	2014	public	fastq,sra	gs,ncbi,s3	gs.US,ncbi.public,s3.us-east-1	SRX7018858	uncalculated	uncalculated	not applicable	Homo sapiens	Illumina HiSeq 2500	Ebola virus from patient blood	not applicable	Fatalities-50	PAIRED	RANDOM	TRANSCRIPTOMIC	Ebola virus	ILLUMINA	2020-06-30T00:00:00Z	EBOV samples	SRP226176					not applicable	not applicable	not applicable	not applicable	not applicable
SRR10307474	WGS	199	39704856	PRJNA577693	SAMN13053972	MIGS.vi,MIGS/MIMS/MIMARKS.human-associated	20127767	UNIVERSITY OF LIVERPOOL	2014	public	fastq,sra	gs,ncbi,s3	gs.US,ncbi.public,s3.us-east-1	SRX7018857	uncalculated	uncalculated	not applicable	Homo sapiens	Illumina HiSeq 2500	Ebola virus from patient blood	not applicable	Fatalities-49	PAIRED	RANDOM	TRANSCRIPTOMIC	Ebola virus	ILLUMINA	2020-06-30T00:00:00Z	EBOV samples	SRP226176					not applicable	not applicable	not applicable	not applicable	not applicable
SRR10307475	WGS	206	44849714	PRJNA577693	SAMN13053972	MIGS.vi,MIGS/MIMS/MIMARKS.human-associated	22176440	UNIVERSITY OF LIVERPOOL	2014	public	fastq,sra	gs,ncbi,s3	gs.US,ncbi.public,s3.us-east-1	SRX7018856	uncalculated	uncalculated	not applicable	Homo sapiens	Illumina HiSeq 2500	Ebola virus from patient blood	not applicable	Fatalities-48	PAIRED	RANDOM	TRANSCRIPTOMIC	Ebola virus	ILLUMINA	2020-06-30T00:00:00Z	EBOV samples	SRP226176					not applicable	not applicable	not applicable	not applicable	not applicable
SRR10307476	WGS	234	176902881	PRJNA577693	SAMN13053972	MIGS.vi,MIGS/MIMS/MIMARKS.human-associated	79344832	UNIVERSITY OF LIVERPOOL	2014	public	fastq,sra	gs,ncbi,s3	gs.US,ncbi.public,s3.us-east-1	SRX7018855	uncalculated	uncalculated	not applicable	Homo sapiens	Illumina HiSeq 2500	Ebola virus from patient blood	not applicable	Fatalities-47	PAIRED	RANDOM	TRANSCRIPTOMIC	Ebola virus	ILLUMINA	2020-06-30T00:00:00Z	EBOV samples	SRP226176					not applicable	not applicable	not applicable	not applicable	not applicable
SRR10307477	WGS	214	43598421	PRJNA577693	SAMN13053972	MIGS.vi,MIGS/MIMS/MIMARKS.human-associated	23548276	UNIVERSITY OF LIVERPOOL	2014	public	fastq,sra	gs,ncbi,s3	gs.US,ncbi.public,s3.us-east-1	SRX7018854	uncalculated	uncalculated	not applicable	Homo sapiens	Illumina HiSeq 2500	Ebola virus from patient blood	not applicable	Fatalities-46	PAIRED	RANDOM	TRANSCRIPTOMIC	Ebola virus	ILLUMINA	2020-06-30T00:00:00Z	EBOV samples	SRP226176					not applicable	not applicable	not applicable	not applicable	not applicable
SRR10307478	WGS	220	39221458	PRJNA577693	SAMN13053972	MIGS.vi,MIGS/MIMS/MIMARKS.human-associated	21351832	UNIVERSITY OF LIVERPOOL	2014	public	fastq,sra	gs,ncbi,s3	gs.US,ncbi.public,s3.us-east-1	SRX7018853	uncalculated	uncalculated	not applicable	Homo sapiens	Illumina HiSeq 2500	Ebola virus from patient blood	not applicable	Fatalities-45	PAIRED	RANDOM	TRANSCRIPTOMIC	Ebola virus	ILLUMINA	2020-06-30T00:00:00Z	EBOV samples	SRP226176					not applicable	not applicable	not applicable	not applicable	not applicable
SRR10307479	WGS	217	67782881	PRJNA577693	SAMN13053972	MIGS.vi,MIGS/MIMS/MIMARKS.human-associated	34723340	UNIVERSITY OF LIVERPOOL	2014	public	fastq,sra	gs,ncbi,s3	gs.US,ncbi.public,s3.us-east-1	SRX7018852	uncalculated	uncalculated	not applicable	Homo sapiens	Illumina HiSeq 2500	Ebola virus from patient blood	not applicable	Fatalities-44	PAIRED	RANDOM	TRANSCRIPTOMIC	Ebola virus	ILLUMINA	2020-06-30T00:00:00Z	EBOV samples	SRP226176					not applicable	not applicable	not applicable	not applicable	not applicable
SRR10307480	WGS	230	87514873	PRJNA577693	SAMN13053972	MIGS.vi,MIGS/MIMS/MIMARKS.human-associated	39493474	UNIVERSITY OF LIVERPOOL	2014	public	fastq,sra	gs,ncbi,s3	gs.US,ncbi.public,s3.us-east-1	SRX7018851	uncalculated	uncalculated	not applicable	Homo sapiens	Illumina HiSeq 2500	Ebola virus from patient blood	not applicable	Fatalities-43	PAIRED	RANDOM	TRANSCRIPTOMIC	Ebola virus	ILLUMINA	2020-06-30T00:00:00Z	EBOV samples	SRP226176					not applicable	not applicable	not applicable	not applicable	not applicable
SRR10307481	WGS	167	606313525	PRJNA577693	SAMN13053972	MIGS.vi,MIGS/MIMS/MIMARKS.human-associated	315558174	UNIVERSITY OF LIVERPOOL	2014	public	fastq,sra	gs,ncbi,s3	gs.US,ncbi.public,s3.us-east-1	SRX7018850	uncalculated	uncalculated	not applicable	Homo sapiens	Illumina HiSeq 2500	Ebola virus from patient blood	not applicable	Survivor-9	PAIRED	RANDOM	TRANSCRIPTOMIC	Ebola virus	ILLUMINA	2020-06-30T00:00:00Z	EBOV samples	SRP226176					not applicable	not applicable	not applicable	not applicable	not applicable
SRR10307482	WGS	226	60945232	PRJNA577693	SAMN13053972	MIGS.vi,MIGS/MIMS/MIMARKS.human-associated	29839302	UNIVERSITY OF LIVERPOOL	2014	public	fastq,sra	gs,ncbi,s3	gs.US,ncbi.public,s3.us-east-1	SRX7018849	uncalculated	uncalculated	not applicable	Homo sapiens	Illumina HiSeq 2500	Ebola virus from patient blood	not applicable	Fatalities-42	PAIRED	RANDOM	TRANSCRIPTOMIC	Ebola virus	ILLUMINA	2020-06-30T00:00:00Z	EBOV samples	SRP226176					not applicable	not applicable	not applicable	not applicable	not applicable
SRR10307483	WGS	229	44379261	PRJNA577693	SAMN13053972	MIGS.vi,MIGS/MIMS/MIMARKS.human-associated	23391774	UNIVERSITY OF LIVERPOOL	2014	public	fastq,sra	gs,ncbi,s3	gs.US,ncbi.public,s3.us-east-1	SRX7018848	uncalculated	uncalculated	not applicable	Homo sapiens	Illumina HiSeq 2500	Ebola virus from patient blood	not applicable	Fatalities-41	PAIRED	RANDOM	TRANSCRIPTOMIC	Ebola virus	ILLUMINA	2020-06-30T00:00:00Z	EBOV samples	SRP226176					not applicable	not applicable	not applicable	not applicable	not applicable
SRR10307484	WGS	232	139466406	PRJNA577693	SAMN13053972	MIGS.vi,MIGS/MIMS/MIMARKS.human-associated	64344324	UNIVERSITY OF LIVERPOOL	2014	public	fastq,sra	gs,ncbi,s3	gs.US,ncbi.public,s3.us-east-1	SRX7018847	uncalculated	uncalculated	not applicable	Homo sapiens	Illumina HiSeq 2500	Ebola virus from patient blood	not applicable	Fatalities-40	PAIRED	RANDOM	TRANSCRIPTOMIC	Ebola virus	ILLUMINA	2020-06-30T00:00:00Z	EBOV samples	SRP226176					not applicable	not applicable	not applicable	not applicable	not applicable
SRR10307485	WGS	226	50571901	PRJNA577693	SAMN13053972	MIGS.vi,MIGS/MIMS/MIMARKS.human-associated	25429058	UNIVERSITY OF LIVERPOOL	2014	public	fastq,sra	gs,ncbi,s3	gs.US,ncbi.public,s3.us-east-1	SRX7018846	uncalculated	uncalculated	not applicable	Homo sapiens	Illumina HiSeq 2500	Ebola virus from patient blood	not applicable	Fatalities-39	PAIRED	RANDOM	TRANSCRIPTOMIC	Ebola virus	ILLUMINA	2020-06-30T00:00:00Z	EBOV samples	SRP226176					not applicable	not applicable	not applicable	not applicable	not applicable
SRR10307486	WGS	230	98423799	PRJNA577693	SAMN13053972	MIGS.vi,MIGS/MIMS/MIMARKS.human-associated	46557069	UNIVERSITY OF LIVERPOOL	2014	public	fastq,sra	gs,ncbi,s3	gs.US,ncbi.public,s3.us-east-1	SRX7018845	uncalculated	uncalculated	not applicable	Homo sapiens	Illumina HiSeq 2500	Ebola virus from patient blood	not applicable	Fatalities-38	PAIRED	RANDOM	TRANSCRIPTOMIC	Ebola virus	ILLUMINA	2020-06-30T00:00:00Z	EBOV samples	SRP226176					not applicable	not applicable	not applicable	not applicable	not applicable
SRR10307487	WGS	231	79498217	PRJNA577693	SAMN13053972	MIGS.vi,MIGS/MIMS/MIMARKS.human-associated	37891358	UNIVERSITY OF LIVERPOOL	2014	public	fastq,sra	gs,ncbi,s3	gs.US,ncbi.public,s3.us-east-1	SRX7018844	uncalculated	uncalculated	not applicable	Homo sapiens	Illumina HiSeq 2500	Ebola virus from patient blood	not applicable	Fatalities-37	PAIRED	RANDOM	TRANSCRIPTOMIC	Ebola virus	ILLUMINA	2020-06-30T00:00:00Z	EBOV samples	SRP226176					not applicable	not applicable	not applicable	not applicable	not applicable
SRR10307488	WGS	236	97339869	PRJNA577693	SAMN13053972	MIGS.vi,MIGS/MIMS/MIMARKS.human-associated	45995445	UNIVERSITY OF LIVERPOOL	2014	public	fastq,sra	gs,ncbi,s3	gs.US,ncbi.public,s3.us-east-1	SRX7018843	uncalculated	uncalculated	not applicable	Homo sapiens	Illumina HiSeq 2500	Ebola virus from patient blood	not applicable	Fatalities-36	PAIRED	RANDOM	TRANSCRIPTOMIC	Ebola virus	ILLUMINA	2020-06-30T00:00:00Z	EBOV samples	SRP226176					not applicable	not applicable	not applicable	not applicable	not applicable
SRR10307489	WGS	227	401092938	PRJNA577693	SAMN13053972	MIGS.vi,MIGS/MIMS/MIMARKS.human-associated	198103560	UNIVERSITY OF LIVERPOOL	2014	public	fastq,sra	gs,ncbi,s3	gs.US,ncbi.public,s3.us-east-1	SRX7018842	uncalculated	uncalculated	not applicable	Homo sapiens	Illumina HiSeq 2500	Ebola virus from patient blood	not applicable	Fatalities-35	PAIRED	RANDOM	TRANSCRIPTOMIC	Ebola virus	ILLUMINA	2020-06-30T00:00:00Z	EBOV samples	SRP226176					not applicable	not applicable	not applicable	not applicable	not applicable
SRR10307490	WGS	200	207106385	PRJNA577693	SAMN13053972	MIGS.vi,MIGS/MIMS/MIMARKS.human-associated	107175016	UNIVERSITY OF LIVERPOOL	2014	public	fastq,sra	gs,ncbi,s3	gs.US,ncbi.public,s3.us-east-1	SRX7018841	uncalculated	uncalculated	not applicable	Homo sapiens	Illumina HiSeq 2500	Ebola virus from patient blood	not applicable	Fatalities-34	PAIRED	RANDOM	TRANSCRIPTOMIC	Ebola virus	ILLUMINA	2020-06-30T00:00:00Z	EBOV samples	SRP226176					not applicable	not applicable	not applicable	not applicable	not applicable
SRR10307491	WGS	221	153307685	PRJNA577693	SAMN13053972	MIGS.vi,MIGS/MIMS/MIMARKS.human-associated	68813430	UNIVERSITY OF LIVERPOOL	2014	public	fastq,sra	gs,ncbi,s3	gs.US,ncbi.public,s3.us-east-1	SRX7018840	uncalculated	uncalculated	not applicable	Homo sapiens	Illumina HiSeq 2500	Ebola virus from patient blood	not applicable	Fatalities-33	PAIRED	RANDOM	TRANSCRIPTOMIC	Ebola virus	ILLUMINA	2020-06-30T00:00:00Z	EBOV samples	SRP226176					not applicable	not applicable	not applicable	not applicable	not applicable
SRR10307492	WGS	231	57311691	PRJNA577693	SAMN13053972	MIGS.vi,MIGS/MIMS/MIMARKS.human-associated	26152331	UNIVERSITY OF LIVERPOOL	2014	public	fastq,sra	gs,ncbi,s3	gs.US,ncbi.public,s3.us-east-1	SRX7018839	uncalculated	uncalculated	not applicable	Homo sapiens	Illumina HiSeq 2500	Ebola virus from patient blood	not applicable	Survivor-8	PAIRED	RANDOM	TRANSCRIPTOMIC	Ebola virus	ILLUMINA	2020-06-30T00:00:00Z	EBOV samples	SRP226176					not applicable	not applicable	not applicable	not applicable	not applicable
SRR10307493	WGS	241	341104386	PRJNA577693	SAMN13053972	MIGS.vi,MIGS/MIMS/MIMARKS.human-associated	143227188	UNIVERSITY OF LIVERPOOL	2014	public	fastq,sra	gs,ncbi,s3	gs.US,ncbi.public,s3.us-east-1	SRX7018838	uncalculated	uncalculated	not applicable	Homo sapiens	Illumina HiSeq 2500	Ebola virus from patient blood	not applicable	Fatalities-32	PAIRED	RANDOM	TRANSCRIPTOMIC	Ebola virus	ILLUMINA	2020-06-30T00:00:00Z	EBOV samples	SRP226176					not applicable	not applicable	not applicable	not applicable	not applicable
SRR10307494	WGS	235	180240868	PRJNA577693	SAMN13053972	MIGS.vi,MIGS/MIMS/MIMARKS.human-associated	77377345	UNIVERSITY OF LIVERPOOL	2014	public	fastq,sra	gs,ncbi,s3	gs.US,ncbi.public,s3.us-east-1	SRX7018837	uncalculated	uncalculated	not applicable	Homo sapiens	Illumina HiSeq 2500	Ebola virus from patient blood	not applicable	Fatalities-31	PAIRED	RANDOM	TRANSCRIPTOMIC	Ebola virus	ILLUMINA	2020-06-30T00:00:00Z	EBOV samples	SRP226176					not applicable	not applicable	not applicable	not applicable	not applicable
SRR10307495	WGS	234	68282539	PRJNA577693	SAMN13053972	MIGS.vi,MIGS/MIMS/MIMARKS.human-associated	30538836	UNIVERSITY OF LIVERPOOL	2014	public	fastq,sra	gs,ncbi,s3	gs.US,ncbi.public,s3.us-east-1	SRX7018836	uncalculated	uncalculated	not applicable	Homo sapiens	Illumina HiSeq 2500	Ebola virus from patient blood	not applicable	Fatalities-30	PAIRED	RANDOM	TRANSCRIPTOMIC	Ebola virus	ILLUMINA	2020-06-30T00:00:00Z	EBOV samples	SRP226176					not applicable	not applicable	not applicable	not applicable	not applicable
SRR10307496	WGS	229	146785954	PRJNA577693	SAMN13053972	MIGS.vi,MIGS/MIMS/MIMARKS.human-associated	64151685	UNIVERSITY OF LIVERPOOL	2014	public	fastq,sra	gs,ncbi,s3	gs.US,ncbi.public,s3.us-east-1	SRX7018835	uncalculated	uncalculated	not applicable	Homo sapiens	Illumina HiSeq 2500	Ebola virus from patient blood	not applicable	Fatalities-29	PAIRED	RANDOM	TRANSCRIPTOMIC	Ebola virus	ILLUMINA	2020-06-30T00:00:00Z	EBOV samples	SRP226176					not applicable	not applicable	not applicable	not applicable	not applicable
SRR10307497	WGS	238	172293456	PRJNA577693	SAMN13053972	MIGS.vi,MIGS/MIMS/MIMARKS.human-associated	78988949	UNIVERSITY OF LIVERPOOL	2014	public	fastq,sra	gs,ncbi,s3	gs.US,ncbi.public,s3.us-east-1	SRX7018834	uncalculated	uncalculated	not applicable	Homo sapiens	Illumina HiSeq 2500	Ebola virus from patient blood	not applicable	Fatalities-28	PAIRED	RANDOM	TRANSCRIPTOMIC	Ebola virus	ILLUMINA	2020-06-30T00:00:00Z	EBOV samples	SRP226176					not applicable	not applicable	not applicable	not applicable	not applicable
SRR10307498	WGS	242	2043153398	PRJNA577693	SAMN13053972	MIGS.vi,MIGS/MIMS/MIMARKS.human-associated	890555107	UNIVERSITY OF LIVERPOOL	2014	public	fastq,sra	gs,ncbi,s3	gs.US,ncbi.public,s3.us-east-1	SRX7018833	uncalculated	uncalculated	not applicable	Homo sapiens	Illumina HiSeq 2500	Ebola virus from patient blood	not applicable	Fatalities-27	PAIRED	RANDOM	TRANSCRIPTOMIC	Ebola virus	ILLUMINA	2020-06-30T00:00:00Z	EBOV samples	SRP226176					not applicable	not applicable	not applicable	not applicable	not applicable
SRR10307499	WGS	239	183065309	PRJNA577693	SAMN13053972	MIGS.vi,MIGS/MIMS/MIMARKS.human-associated	81948186	UNIVERSITY OF LIVERPOOL	2014	public	fastq,sra	gs,ncbi,s3	gs.US,ncbi.public,s3.us-east-1	SRX7018832	uncalculated	uncalculated	not applicable	Homo sapiens	Illumina HiSeq 2500	Ebola virus from patient blood	not applicable	Fatalities-26	PAIRED	RANDOM	TRANSCRIPTOMIC	Ebola virus	ILLUMINA	2020-06-30T00:00:00Z	EBOV samples	SRP226176					not applicable	not applicable	not applicable	not applicable	not applicable
SRR10307500	WGS	242	364137788	PRJNA577693	SAMN13053972	MIGS.vi,MIGS/MIMS/MIMARKS.human-associated	162205535	UNIVERSITY OF LIVERPOOL	2014	public	fastq,sra	gs,ncbi,s3	gs.US,ncbi.public,s3.us-east-1	SRX7018831	uncalculated	uncalculated	not applicable	Homo sapiens	Illumina HiSeq 2500	Ebola virus from patient blood	not applicable	Fatalities-25	PAIRED	RANDOM	TRANSCRIPTOMIC	Ebola virus	ILLUMINA	2020-06-30T00:00:00Z	EBOV samples	SRP226176					not applicable	not applicable	not applicable	not applicable	not applicable
SRR10307501	WGS	238	263994316	PRJNA577693	SAMN13053972	MIGS.vi,MIGS/MIMS/MIMARKS.human-associated	120928467	UNIVERSITY OF LIVERPOOL	2014	public	fastq,sra	gs,ncbi,s3	gs.US,ncbi.public,s3.us-east-1	SRX7018830	uncalculated	uncalculated	not applicable	Homo sapiens	Illumina HiSeq 2500	Ebola virus from patient blood	not applicable	Fatalities-24	PAIRED	RANDOM	TRANSCRIPTOMIC	Ebola virus	ILLUMINA	2020-06-30T00:00:00Z	EBOV samples	SRP226176					not applicable	not applicable	not applicable	not applicable	not applicable
SRR10307502	WGS	238	315221840	PRJNA577693	SAMN13053972	MIGS.vi,MIGS/MIMS/MIMARKS.human-associated	142763762	UNIVERSITY OF LIVERPOOL	2014	public	fastq,sra	gs,ncbi,s3	gs.US,ncbi.public,s3.us-east-1	SRX7018829	uncalculated	uncalculated	not applicable	Homo sapiens	Illumina HiSeq 2500	Ebola virus from patient blood	not applicable	Fatalities-23	PAIRED	RANDOM	TRANSCRIPTOMIC	Ebola virus	ILLUMINA	2020-06-30T00:00:00Z	EBOV samples	SRP226176					not applicable	not applicable	not applicable	not applicable	not applicable
SRR10307503	WGS	206	42678291	PRJNA577693	SAMN13053972	MIGS.vi,MIGS/MIMS/MIMARKS.human-associated	19875856	UNIVERSITY OF LIVERPOOL	2014	public	fastq,sra	gs,ncbi,s3	gs.US,ncbi.public,s3.us-east-1	SRX7018828	uncalculated	uncalculated	not applicable	Homo sapiens	Illumina HiSeq 2500	Ebola virus from patient blood	not applicable	Survivor-7	PAIRED	RANDOM	TRANSCRIPTOMIC	Ebola virus	ILLUMINA	2020-06-30T00:00:00Z	EBOV samples	SRP226176					not applicable	not applicable	not applicable	not applicable	not applicable
SRR10307504	WGS	255	64066359	PRJNA577693	SAMN13053972	MIGS.vi,MIGS/MIMS/MIMARKS.human-associated	40839802	UNIVERSITY OF LIVERPOOL	2014	public	fastq,sra	gs,ncbi,s3	gs.US,ncbi.public,s3.us-east-1	SRX7018827	uncalculated	uncalculated	not applicable	Homo sapiens	Illumina HiSeq 2500	Ebola virus from patient blood	not applicable	Fatalities-22	PAIRED	RANDOM	TRANSCRIPTOMIC	Ebola virus	ILLUMINA	2020-06-30T00:00:00Z	EBOV samples	SRP226176					not applicable	not applicable	not applicable	not applicable	not applicable
SRR10307505	WGS	243	1020351961	PRJNA577693	SAMN13053972	MIGS.vi,MIGS/MIMS/MIMARKS.human-associated	466708454	UNIVERSITY OF LIVERPOOL	2014	public	fastq,sra	gs,ncbi,s3	gs.US,ncbi.public,s3.us-east-1	SRX7018826	uncalculated	uncalculated	not applicable	Homo sapiens	Illumina HiSeq 2500	Ebola virus from patient blood	not applicable	Fatalities-21	PAIRED	RANDOM	TRANSCRIPTOMIC	Ebola virus	ILLUMINA	2020-06-30T00:00:00Z	EBOV samples	SRP226176					not applicable	not applicable	not applicable	not applicable	not applicable
SRR10307506	WGS	231	92082221	PRJNA577693	SAMN13053972	MIGS.vi,MIGS/MIMS/MIMARKS.human-associated	44425937	UNIVERSITY OF LIVERPOOL	2014	public	fastq,sra	gs,ncbi,s3	gs.US,ncbi.public,s3.us-east-1	SRX7018825	uncalculated	uncalculated	not applicable	Homo sapiens	Illumina HiSeq 2500	Ebola virus from patient blood	not applicable	Fatalities-20	PAIRED	RANDOM	TRANSCRIPTOMIC	Ebola virus	ILLUMINA	2020-06-30T00:00:00Z	EBOV samples	SRP226176					not applicable	not applicable	not applicable	not applicable	not applicable
SRR10307507	WGS	237	124515513	PRJNA577693	SAMN13053972	MIGS.vi,MIGS/MIMS/MIMARKS.human-associated	60268944	UNIVERSITY OF LIVERPOOL	2014	public	fastq,sra	gs,ncbi,s3	gs.US,ncbi.public,s3.us-east-1	SRX7018824	uncalculated	uncalculated	not applicable	Homo sapiens	Illumina HiSeq 2500	Ebola virus from patient blood	not applicable	Fatalities-19	PAIRED	RANDOM	TRANSCRIPTOMIC	Ebola virus	ILLUMINA	2020-06-30T00:00:00Z	EBOV samples	SRP226176					not applicable	not applicable	not applicable	not applicable	not applicable
SRR10307508	WGS	238	208335762	PRJNA577693	SAMN13053972	MIGS.vi,MIGS/MIMS/MIMARKS.human-associated	95638071	UNIVERSITY OF LIVERPOOL	2014	public	fastq,sra	gs,ncbi,s3	gs.US,ncbi.public,s3.us-east-1	SRX7018823	uncalculated	uncalculated	not applicable	Homo sapiens	Illumina HiSeq 2500	Ebola virus from patient blood	not applicable	Fatalities-18	PAIRED	RANDOM	TRANSCRIPTOMIC	Ebola virus	ILLUMINA	2020-06-30T00:00:00Z	EBOV samples	SRP226176					not applicable	not applicable	not applicable	not applicable	not applicable
SRR10307509	WGS	239	2700024522	PRJNA577693	SAMN13053972	MIGS.vi,MIGS/MIMS/MIMARKS.human-associated	1278983013	UNIVERSITY OF LIVERPOOL	2014	public	fastq,sra	gs,ncbi,s3	gs.US,ncbi.public,s3.us-east-1	SRX7018822	uncalculated	uncalculated	not applicable	Homo sapiens	Illumina HiSeq 2500	Ebola virus from patient blood	not applicable	Fatalities-17	PAIRED	RANDOM	TRANSCRIPTOMIC	Ebola virus	ILLUMINA	2020-06-30T00:00:00Z	EBOV samples	SRP226176					not applicable	not applicable	not applicable	not applicable	not applicable
SRR10307510	WGS	232	550583995	PRJNA577693	SAMN13053972	MIGS.vi,MIGS/MIMS/MIMARKS.human-associated	268553617	UNIVERSITY OF LIVERPOOL	2014	public	fastq,sra	gs,ncbi,s3	gs.US,ncbi.public,s3.us-east-1	SRX7018821	uncalculated	uncalculated	not applicable	Homo sapiens	Illumina HiSeq 2500	Ebola virus from patient blood	not applicable	Fatalities-16	PAIRED	RANDOM	TRANSCRIPTOMIC	Ebola virus	ILLUMINA	2020-06-30T00:00:00Z	EBOV samples	SRP226176					not applicable	not applicable	not applicable	not applicable	not applicable
SRR10307511	WGS	237	403409831	PRJNA577693	SAMN13053972	MIGS.vi,MIGS/MIMS/MIMARKS.human-associated	194861087	UNIVERSITY OF LIVERPOOL	2014	public	fastq,sra	gs,ncbi,s3	gs.US,ncbi.public,s3.us-east-1	SRX7018820	uncalculated	uncalculated	not applicable	Homo sapiens	Illumina HiSeq 2500	Ebola virus from patient blood	not applicable	Fatalities-15	PAIRED	RANDOM	TRANSCRIPTOMIC	Ebola virus	ILLUMINA	2020-06-30T00:00:00Z	EBOV samples	SRP226176					not applicable	not applicable	not applicable	not applicable	not applicable
SRR10307512	WGS	222	97920262	PRJNA577693	SAMN13053972	MIGS.vi,MIGS/MIMS/MIMARKS.human-associated	48190173	UNIVERSITY OF LIVERPOOL	2014	public	fastq,sra	gs,ncbi,s3	gs.US,ncbi.public,s3.us-east-1	SRX7018819	uncalculated	uncalculated	not applicable	Homo sapiens	Illumina HiSeq 2500	Ebola virus from patient blood	not applicable	Fatalities-14	PAIRED	RANDOM	TRANSCRIPTOMIC	Ebola virus	ILLUMINA	2020-06-30T00:00:00Z	EBOV samples	SRP226176					not applicable	not applicable	not applicable	not applicable	not applicable
SRR10307513	WGS	240	4293696	PRJNA577693	SAMN13053972	MIGS.vi,MIGS/MIMS/MIMARKS.human-associated	3012497	UNIVERSITY OF LIVERPOOL	2014	public	fastq,sra	gs,ncbi,s3	gs.US,ncbi.public,s3.us-east-1	SRX7018818	uncalculated	uncalculated	not applicable	Homo sapiens	Illumina HiSeq 2500	Ebola virus from patient blood	not applicable	Fatalities-13	PAIRED	RANDOM	TRANSCRIPTOMIC	Ebola virus	ILLUMINA	2020-06-30T00:00:00Z	EBOV samples	SRP226176					not applicable	not applicable	not applicable	not applicable	not applicable
SRR10307514	WGS	231	575909034	PRJNA577693	SAMN13053972	MIGS.vi,MIGS/MIMS/MIMARKS.human-associated	262611486	UNIVERSITY OF LIVERPOOL	2014	public	fastq,sra	gs,ncbi,s3	gs.US,ncbi.public,s3.us-east-1	SRX7018817	uncalculated	uncalculated	not applicable	Homo sapiens	Illumina HiSeq 2500	Ebola virus from patient blood	not applicable	Survivor-6	PAIRED	RANDOM	TRANSCRIPTOMIC	Ebola virus	ILLUMINA	2020-06-30T00:00:00Z	EBOV samples	SRP226176					not applicable	not applicable	not applicable	not applicable	not applicable
SRR10307515	WGS	231	77953623	PRJNA577693	SAMN13053972	MIGS.vi,MIGS/MIMS/MIMARKS.human-associated	38422528	UNIVERSITY OF LIVERPOOL	2014	public	fastq,sra	gs,ncbi,s3	gs.US,ncbi.public,s3.us-east-1	SRX7018816	uncalculated	uncalculated	not applicable	Homo sapiens	Illumina HiSeq 2500	Ebola virus from patient blood	not applicable	Fatalities-12	PAIRED	RANDOM	TRANSCRIPTOMIC	Ebola virus	ILLUMINA	2020-06-30T00:00:00Z	EBOV samples	SRP226176					not applicable	not applicable	not applicable	not applicable	not applicable
SRR10307516	WGS	224	19685357	PRJNA577693	SAMN13053972	MIGS.vi,MIGS/MIMS/MIMARKS.human-associated	10108778	UNIVERSITY OF LIVERPOOL	2014	public	fastq,sra	gs,ncbi,s3	gs.US,ncbi.public,s3.us-east-1	SRX7018815	uncalculated	uncalculated	not applicable	Homo sapiens	Illumina HiSeq 2500	Ebola virus from patient blood	not applicable	Fatalities-11	PAIRED	RANDOM	TRANSCRIPTOMIC	Ebola virus	ILLUMINA	2020-06-30T00:00:00Z	EBOV samples	SRP226176					not applicable	not applicable	not applicable	not applicable	not applicable
SRR10307517	WGS	228	159999418	PRJNA577693	SAMN13053972	MIGS.vi,MIGS/MIMS/MIMARKS.human-associated	76053905	UNIVERSITY OF LIVERPOOL	2014	public	fastq,sra	gs,ncbi,s3	gs.US,ncbi.public,s3.us-east-1	SRX7018814	uncalculated	uncalculated	not applicable	Homo sapiens	Illumina HiSeq 2500	Ebola virus from patient blood	not applicable	Fatalities-10	PAIRED	RANDOM	TRANSCRIPTOMIC	Ebola virus	ILLUMINA	2020-06-30T00:00:00Z	EBOV samples	SRP226176					not applicable	not applicable	not applicable	not applicable	not applicable
SRR10307518	WGS	225	47814312	PRJNA577693	SAMN13053972	MIGS.vi,MIGS/MIMS/MIMARKS.human-associated	24625093	UNIVERSITY OF LIVERPOOL	2014	public	fastq,sra	gs,ncbi,s3	gs.US,ncbi.public,s3.us-east-1	SRX7018813	uncalculated	uncalculated	not applicable	Homo sapiens	Illumina HiSeq 2500	Ebola virus from patient blood	not applicable	Fatalities-9	PAIRED	RANDOM	TRANSCRIPTOMIC	Ebola virus	ILLUMINA	2020-06-30T00:00:00Z	EBOV samples	SRP226176					not applicable	not applicable	not applicable	not applicable	not applicable
SRR10307519	WGS	219	47181401	PRJNA577693	SAMN13053972	MIGS.vi,MIGS/MIMS/MIMARKS.human-associated	21816140	UNIVERSITY OF LIVERPOOL	2014	public	fastq,sra	gs,ncbi,s3	gs.US,ncbi.public,s3.us-east-1	SRX7018812	uncalculated	uncalculated	not applicable	Homo sapiens	Illumina HiSeq 2500	Ebola virus from patient blood	not applicable	Fatalities-8	PAIRED	RANDOM	TRANSCRIPTOMIC	Ebola virus	ILLUMINA	2020-06-30T00:00:00Z	EBOV samples	SRP226176					not applicable	not applicable	not applicable	not applicable	not applicable
SRR10307520	WGS	218	48505509	PRJNA577693	SAMN13053972	MIGS.vi,MIGS/MIMS/MIMARKS.human-associated	22143217	UNIVERSITY OF LIVERPOOL	2014	public	fastq,sra	gs,ncbi,s3	gs.US,ncbi.public,s3.us-east-1	SRX7018811	uncalculated	uncalculated	not applicable	Homo sapiens	Illumina HiSeq 2500	Ebola virus from patient blood	not applicable	Fatalities-7	PAIRED	RANDOM	TRANSCRIPTOMIC	Ebola virus	ILLUMINA	2020-06-30T00:00:00Z	EBOV samples	SRP226176					not applicable	not applicable	not applicable	not applicable	not applicable
SRR10307521	WGS	176	1021634152	PRJNA577693	SAMN13053972	MIGS.vi,MIGS/MIMS/MIMARKS.human-associated	489725419	UNIVERSITY OF LIVERPOOL	2014	public	fastq,sra	gs,ncbi,s3	gs.US,ncbi.public,s3.us-east-1	SRX7018810	uncalculated	uncalculated	not applicable	Homo sapiens	Illumina HiSeq 2500	Ebola virus from patient blood	not applicable	Fatalities-6	PAIRED	RANDOM	TRANSCRIPTOMIC	Ebola virus	ILLUMINA	2020-06-30T00:00:00Z	EBOV samples	SRP226176					not applicable	not applicable	not applicable	not applicable	not applicable
SRR10307522	WGS	232	171270855	PRJNA577693	SAMN13053972	MIGS.vi,MIGS/MIMS/MIMARKS.human-associated	86295006	UNIVERSITY OF LIVERPOOL	2014	public	fastq,sra	gs,ncbi,s3	gs.US,ncbi.public,s3.us-east-1	SRX7018809	uncalculated	uncalculated	not applicable	Homo sapiens	Illumina HiSeq 2500	Ebola virus from patient blood	not applicable	Fatalities-5	PAIRED	RANDOM	TRANSCRIPTOMIC	Ebola virus	ILLUMINA	2020-06-30T00:00:00Z	EBOV samples	SRP226176					not applicable	not applicable	not applicable	not applicable	not applicable
SRR10307523	WGS	230	810512407	PRJNA577693	SAMN13053972	MIGS.vi,MIGS/MIMS/MIMARKS.human-associated	412032656	UNIVERSITY OF LIVERPOOL	2014	public	fastq,sra	gs,ncbi,s3	gs.US,ncbi.public,s3.us-east-1	SRX7018808	uncalculated	uncalculated	not applicable	Homo sapiens	Illumina HiSeq 2500	Ebola virus from patient blood	not applicable	Fatalities-4	PAIRED	RANDOM	TRANSCRIPTOMIC	Ebola virus	ILLUMINA	2020-06-30T00:00:00Z	EBOV samples	SRP226176					not applicable	not applicable	not applicable	not applicable	not applicable
SRR10307524	WGS	202	72536194	PRJNA577693	SAMN13053972	MIGS.vi,MIGS/MIMS/MIMARKS.human-associated	39544649	UNIVERSITY OF LIVERPOOL	2014	public	fastq,sra	gs,ncbi,s3	gs.US,ncbi.public,s3.us-east-1	SRX7018807	uncalculated	uncalculated	not applicable	Homo sapiens	Illumina HiSeq 2500	Ebola virus from patient blood	not applicable	Fatalities-3	PAIRED	RANDOM	TRANSCRIPTOMIC	Ebola virus	ILLUMINA	2020-06-30T00:00:00Z	EBOV samples	SRP226176					not applicable	not applicable	not applicable	not applicable	not applicable
SRR10307525	WGS	238	14153560	PRJNA577693	SAMN13053972	MIGS.vi,MIGS/MIMS/MIMARKS.human-associated	6625561	UNIVERSITY OF LIVERPOOL	2014	public	fastq,sra	gs,ncbi,s3	gs.US,ncbi.public,s3.us-east-1	SRX7018806	uncalculated	uncalculated	not applicable	Homo sapiens	Illumina HiSeq 2500	Ebola virus from patient blood	not applicable	Survivor-5	PAIRED	RANDOM	TRANSCRIPTOMIC	Ebola virus	ILLUMINA	2020-06-30T00:00:00Z	EBOV samples	SRP226176					not applicable	not applicable	not applicable	not applicable	not applicable
SRR10307526	WGS	229	451374776	PRJNA577693	SAMN13053972	MIGS.vi,MIGS/MIMS/MIMARKS.human-associated	225217740	UNIVERSITY OF LIVERPOOL	2014	public	fastq,sra	gs,ncbi,s3	gs.US,ncbi.public,s3.us-east-1	SRX7018805	uncalculated	uncalculated	not applicable	Homo sapiens	Illumina HiSeq 2500	Ebola virus from patient blood	not applicable	Fatalities-2	PAIRED	RANDOM	TRANSCRIPTOMIC	Ebola virus	ILLUMINA	2020-06-30T00:00:00Z	EBOV samples	SRP226176					not applicable	not applicable	not applicable	not applicable	not applicable
SRR10307527	WGS	217	79478531	PRJNA577693	SAMN13053972	MIGS.vi,MIGS/MIMS/MIMARKS.human-associated	35912327	UNIVERSITY OF LIVERPOOL	2014	public	fastq,sra	gs,ncbi,s3	gs.US,ncbi.public,s3.us-east-1	SRX7018804	uncalculated	uncalculated	not applicable	Homo sapiens	Illumina HiSeq 2500	Ebola virus from patient blood	not applicable	Fatalities-1	PAIRED	RANDOM	TRANSCRIPTOMIC	Ebola virus	ILLUMINA	2020-06-30T00:00:00Z	EBOV samples	SRP226176					not applicable	not applicable	not applicable	not applicable	not applicable
SRR10307528	WGS	271	180771391	PRJNA577693	SAMN13053972	MIGS.vi,MIGS/MIMS/MIMARKS.human-associated	82066615	UNIVERSITY OF LIVERPOOL	2014	public	fastq,sra	gs,ncbi,s3	gs.US,ncbi.public,s3.us-east-1	SRX7018803	uncalculated	uncalculated	not applicable	Homo sapiens	Illumina HiSeq 2500	Ebola virus from patient blood	not applicable	Survivor-38	PAIRED	RANDOM	TRANSCRIPTOMIC	Ebola virus	ILLUMINA	2020-06-30T00:00:00Z	EBOV samples	SRP226176					not applicable	not applicable	not applicable	not applicable	not applicable
SRR10307529	WGS	269	280779480	PRJNA577693	SAMN13053972	MIGS.vi,MIGS/MIMS/MIMARKS.human-associated	118724695	UNIVERSITY OF LIVERPOOL	2014	public	fastq,sra	gs,ncbi,s3	gs.US,ncbi.public,s3.us-east-1	SRX7018802	uncalculated	uncalculated	not applicable	Homo sapiens	Illumina HiSeq 2500	Ebola virus from patient blood	not applicable	Survivor-37	PAIRED	RANDOM	TRANSCRIPTOMIC	Ebola virus	ILLUMINA	2020-06-30T00:00:00Z	EBOV samples	SRP226176					not applicable	not applicable	not applicable	not applicable	not applicable
SRR10307530	WGS	259	87055466	PRJNA577693	SAMN13053972	MIGS.vi,MIGS/MIMS/MIMARKS.human-associated	39262963	UNIVERSITY OF LIVERPOOL	2014	public	fastq,sra	gs,ncbi,s3	gs.US,ncbi.public,s3.us-east-1	SRX7018801	uncalculated	uncalculated	not applicable	Homo sapiens	Illumina HiSeq 2500	Ebola virus from patient blood	not applicable	Survivor-36	PAIRED	RANDOM	TRANSCRIPTOMIC	Ebola virus	ILLUMINA	2020-06-30T00:00:00Z	EBOV samples	SRP226176					not applicable	not applicable	not applicable	not applicable	not applicable
SRR10307531	WGS	261	140343760	PRJNA577693	SAMN13053972	MIGS.vi,MIGS/MIMS/MIMARKS.human-associated	63140422	UNIVERSITY OF LIVERPOOL	2014	public	fastq,sra	gs,ncbi,s3	gs.US,ncbi.public,s3.us-east-1	SRX7018800	uncalculated	uncalculated	not applicable	Homo sapiens	Illumina HiSeq 2500	Ebola virus from patient blood	not applicable	Survivor-35	PAIRED	RANDOM	TRANSCRIPTOMIC	Ebola virus	ILLUMINA	2020-06-30T00:00:00Z	EBOV samples	SRP226176					not applicable	not applicable	not applicable	not applicable	not applicable
SRR10307532	WGS	269	261329950	PRJNA577693	SAMN13053972	MIGS.vi,MIGS/MIMS/MIMARKS.human-associated	111367968	UNIVERSITY OF LIVERPOOL	2014	public	fastq,sra	gs,ncbi,s3	gs.US,ncbi.public,s3.us-east-1	SRX7018799	uncalculated	uncalculated	not applicable	Homo sapiens	Illumina HiSeq 2500	Ebola virus from patient blood	not applicable	Survivor-34	PAIRED	RANDOM	TRANSCRIPTOMIC	Ebola virus	ILLUMINA	2020-06-30T00:00:00Z	EBOV samples	SRP226176					not applicable	not applicable	not applicable	not applicable	not applicable
SRR10307533	WGS	263	207207800	PRJNA577693	SAMN13053972	MIGS.vi,MIGS/MIMS/MIMARKS.human-associated	88725484	UNIVERSITY OF LIVERPOOL	2014	public	fastq,sra	gs,ncbi,s3	gs.US,ncbi.public,s3.us-east-1	SRX7018798	uncalculated	uncalculated	not applicable	Homo sapiens	Illumina HiSeq 2500	Ebola virus from patient blood	not applicable	Survivor-33	PAIRED	RANDOM	TRANSCRIPTOMIC	Ebola virus	ILLUMINA	2020-06-30T00:00:00Z	EBOV samples	SRP226176					not applicable	not applicable	not applicable	not applicable	not applicable
SRR10307534	WGS	258	107625145	PRJNA577693	SAMN13053972	MIGS.vi,MIGS/MIMS/MIMARKS.human-associated	48035105	UNIVERSITY OF LIVERPOOL	2014	public	fastq,sra	gs,ncbi,s3	gs.US,ncbi.public,s3.us-east-1	SRX7018797	uncalculated	uncalculated	not applicable	Homo sapiens	Illumina HiSeq 2500	Ebola virus from patient blood	not applicable	Survivor-32	PAIRED	RANDOM	TRANSCRIPTOMIC	Ebola virus	ILLUMINA	2020-06-30T00:00:00Z	EBOV samples	SRP226176					not applicable	not applicable	not applicable	not applicable	not applicable
SRR10307535	WGS	262	205065839	PRJNA577693	SAMN13053972	MIGS.vi,MIGS/MIMS/MIMARKS.human-associated	90530356	UNIVERSITY OF LIVERPOOL	2014	public	fastq,sra	gs,ncbi,s3	gs.US,ncbi.public,s3.us-east-1	SRX7018796	uncalculated	uncalculated	not applicable	Homo sapiens	Illumina HiSeq 2500	Ebola virus from patient blood	not applicable	Survivor-31	PAIRED	RANDOM	TRANSCRIPTOMIC	Ebola virus	ILLUMINA	2020-06-30T00:00:00Z	EBOV samples	SRP226176					not applicable	not applicable	not applicable	not applicable	not applicable
SRR10307536	WGS	228	75936655	PRJNA577693	SAMN13053972	MIGS.vi,MIGS/MIMS/MIMARKS.human-associated	36294004	UNIVERSITY OF LIVERPOOL	2014	public	fastq,sra	gs,ncbi,s3	gs.US,ncbi.public,s3.us-east-1	SRX7018795	uncalculated	uncalculated	not applicable	Homo sapiens	Illumina HiSeq 2500	Ebola virus from patient blood	not applicable	Survivor-4	PAIRED	RANDOM	TRANSCRIPTOMIC	Ebola virus	ILLUMINA	2020-06-30T00:00:00Z	EBOV samples	SRP226176					not applicable	not applicable	not applicable	not applicable	not applicable
SRR10307537	WGS	224	655739853	PRJNA577693	SAMN13053972	MIGS.vi,MIGS/MIMS/MIMARKS.human-associated	289182923	UNIVERSITY OF LIVERPOOL	2014	public	fastq,sra	gs,ncbi,s3	gs.US,ncbi.public,s3.us-east-1	SRX7018794	uncalculated	uncalculated	not applicable	Homo sapiens	Illumina HiSeq 2500	Ebola virus from patient blood	not applicable	Survivor-30	PAIRED	RANDOM	TRANSCRIPTOMIC	Ebola virus	ILLUMINA	2020-06-30T00:00:00Z	EBOV samples	SRP226176					not applicable	not applicable	not applicable	not applicable	not applicable
SRR10307538	WGS	168	126404134	PRJNA577693	SAMN13053972	MIGS.vi,MIGS/MIMS/MIMARKS.human-associated	51819804	UNIVERSITY OF LIVERPOOL	2014	public	fastq,sra	gs,ncbi,s3	gs.US,ncbi.public,s3.us-east-1	SRX7018793	uncalculated	uncalculated	not applicable	Homo sapiens	Illumina HiSeq 2500	Ebola virus from patient blood	not applicable	Survivor-29	PAIRED	RANDOM	TRANSCRIPTOMIC	Ebola virus	ILLUMINA	2020-06-30T00:00:00Z	EBOV samples	SRP226176					not applicable	not applicable	not applicable	not applicable	not applicable
SRR10307539	WGS	240	878043295	PRJNA577693	SAMN13053972	MIGS.vi,MIGS/MIMS/MIMARKS.human-associated	446072270	UNIVERSITY OF LIVERPOOL	2014	public	fastq,sra	gs,ncbi,s3	gs.US,ncbi.public,s3.us-east-1	SRX7018792	uncalculated	uncalculated	not applicable	Homo sapiens	Illumina HiSeq 2500	Ebola virus from patient blood	not applicable	Survivor-28	PAIRED	RANDOM	TRANSCRIPTOMIC	Ebola virus	ILLUMINA	2020-06-30T00:00:00Z	EBOV samples	SRP226176					not applicable	not applicable	not applicable	not applicable	not applicable
SRR10307540	WGS	236	189174090	PRJNA577693	SAMN13053972	MIGS.vi,MIGS/MIMS/MIMARKS.human-associated	78348674	UNIVERSITY OF LIVERPOOL	2014	public	fastq,sra	gs,ncbi,s3	gs.US,ncbi.public,s3.us-east-1	SRX7018791	uncalculated	uncalculated	not applicable	Homo sapiens	Illumina HiSeq 2500	Ebola virus from patient blood	not applicable	Survivor-27	PAIRED	RANDOM	TRANSCRIPTOMIC	Ebola virus	ILLUMINA	2020-06-30T00:00:00Z	EBOV samples	SRP226176					not applicable	not applicable	not applicable	not applicable	not applicable
SRR10307541	WGS	245	158293655	PRJNA577693	SAMN13053972	MIGS.vi,MIGS/MIMS/MIMARKS.human-associated	62019843	UNIVERSITY OF LIVERPOOL	2014	public	fastq,sra	gs,ncbi,s3	gs.US,ncbi.public,s3.us-east-1	SRX7018790	uncalculated	uncalculated	not applicable	Homo sapiens	Illumina HiSeq 2500	Ebola virus from patient blood	not applicable	Survivor-26	PAIRED	RANDOM	TRANSCRIPTOMIC	Ebola virus	ILLUMINA	2020-06-30T00:00:00Z	EBOV samples	SRP226176					not applicable	not applicable	not applicable	not applicable	not applicable
SRR10307542	WGS	235	269211575	PRJNA577693	SAMN13053972	MIGS.vi,MIGS/MIMS/MIMARKS.human-associated	110932843	UNIVERSITY OF LIVERPOOL	2014	public	fastq,sra	gs,ncbi,s3	gs.US,ncbi.public,s3.us-east-1	SRX7018789	uncalculated	uncalculated	not applicable	Homo sapiens	Illumina HiSeq 2500	Ebola virus from patient blood	not applicable	Survivor-25	PAIRED	RANDOM	TRANSCRIPTOMIC	Ebola virus	ILLUMINA	2020-06-30T00:00:00Z	EBOV samples	SRP226176					not applicable	not applicable	not applicable	not applicable	not applicable
SRR10307543	WGS	225	52842724	PRJNA577693	SAMN13053972	MIGS.vi,MIGS/MIMS/MIMARKS.human-associated	25534233	UNIVERSITY OF LIVERPOOL	2014	public	fastq,sra	gs,ncbi,s3	gs.US,ncbi.public,s3.us-east-1	SRX7018788	uncalculated	uncalculated	not applicable	Homo sapiens	Illumina HiSeq 2500	Ebola virus from patient blood	not applicable	Survivor-24	PAIRED	RANDOM	TRANSCRIPTOMIC	Ebola virus	ILLUMINA	2020-06-30T00:00:00Z	EBOV samples	SRP226176					not applicable	not applicable	not applicable	not applicable	not applicable
SRR10307544	WGS	224	50158600	PRJNA577693	SAMN13053972	MIGS.vi,MIGS/MIMS/MIMARKS.human-associated	23387023	UNIVERSITY OF LIVERPOOL	2014	public	fastq,sra	gs,ncbi,s3	gs.US,ncbi.public,s3.us-east-1	SRX7018787	uncalculated	uncalculated	not applicable	Homo sapiens	Illumina HiSeq 2500	Ebola virus from patient blood	not applicable	Survivor-23	PAIRED	RANDOM	TRANSCRIPTOMIC	Ebola virus	ILLUMINA	2020-06-30T00:00:00Z	EBOV samples	SRP226176					not applicable	not applicable	not applicable	not applicable	not applicable
SRR10307545	WGS	223	30798004	PRJNA577693	SAMN13053972	MIGS.vi,MIGS/MIMS/MIMARKS.human-associated	14549076	UNIVERSITY OF LIVERPOOL	2014	public	fastq,sra	gs,ncbi,s3	gs.US,ncbi.public,s3.us-east-1	SRX7018786	uncalculated	uncalculated	not applicable	Homo sapiens	Illumina HiSeq 2500	Ebola virus from patient blood	not applicable	Survivor-22	PAIRED	RANDOM	TRANSCRIPTOMIC	Ebola virus	ILLUMINA	2020-06-30T00:00:00Z	EBOV samples	SRP226176					not applicable	not applicable	not applicable	not applicable	not applicable
SRR10307546	WGS	219	46717024	PRJNA577693	SAMN13053972	MIGS.vi,MIGS/MIMS/MIMARKS.human-associated	21636907	UNIVERSITY OF LIVERPOOL	2014	public	fastq,sra	gs,ncbi,s3	gs.US,ncbi.public,s3.us-east-1	SRX7018785	uncalculated	uncalculated	not applicable	Homo sapiens	Illumina HiSeq 2500	Ebola virus from patient blood	not applicable	Survivor-21	PAIRED	RANDOM	TRANSCRIPTOMIC	Ebola virus	ILLUMINA	2020-06-30T00:00:00Z	EBOV samples	SRP226176					not applicable	not applicable	not applicable	not applicable	not applicable
SRR10307547	WGS	228	151726049	PRJNA577693	SAMN13053972	MIGS.vi,MIGS/MIMS/MIMARKS.human-associated	76014403	UNIVERSITY OF LIVERPOOL	2014	public	fastq,sra	gs,ncbi,s3	gs.US,ncbi.public,s3.us-east-1	SRX7018784	uncalculated	uncalculated	not applicable	Homo sapiens	Illumina HiSeq 2500	Ebola virus from patient blood	not applicable	Survivor-3	PAIRED	RANDOM	TRANSCRIPTOMIC	Ebola virus	ILLUMINA	2020-06-30T00:00:00Z	EBOV samples	SRP226176					not applicable	not applicable	not applicable	not applicable	not applicable
SRR10307548	WGS	206	104967451	PRJNA577693	SAMN13053972	MIGS.vi,MIGS/MIMS/MIMARKS.human-associated	48504092	UNIVERSITY OF LIVERPOOL	2014	public	fastq,sra	gs,ncbi,s3	gs.US,ncbi.public,s3.us-east-1	SRX7018783	uncalculated	uncalculated	not applicable	Homo sapiens	Illumina HiSeq 2500	Ebola virus from patient blood	not applicable	Survivor-20	PAIRED	RANDOM	TRANSCRIPTOMIC	Ebola virus	ILLUMINA	2020-06-30T00:00:00Z	EBOV samples	SRP226176					not applicable	not applicable	not applicable	not applicable	not applicable
SRR10307549	WGS	212	79571745	PRJNA577693	SAMN13053972	MIGS.vi,MIGS/MIMS/MIMARKS.human-associated	36966459	UNIVERSITY OF LIVERPOOL	2014	public	fastq,sra	gs,ncbi,s3	gs.US,ncbi.public,s3.us-east-1	SRX7018782	uncalculated	uncalculated	not applicable	Homo sapiens	Illumina HiSeq 2500	Ebola virus from patient blood	not applicable	Survivor-19	PAIRED	RANDOM	TRANSCRIPTOMIC	Ebola virus	ILLUMINA	2020-06-30T00:00:00Z	EBOV samples	SRP226176					not applicable	not applicable	not applicable	not applicable	not applicable
SRR10307550	WGS	227	36920957	PRJNA577693	SAMN13053972	MIGS.vi,MIGS/MIMS/MIMARKS.human-associated	17957867	UNIVERSITY OF LIVERPOOL	2014	public	fastq,sra	gs,ncbi,s3	gs.US,ncbi.public,s3.us-east-1	SRX7018781	uncalculated	uncalculated	not applicable	Homo sapiens	Illumina HiSeq 2500	Ebola virus from patient blood	not applicable	Survivor-18	PAIRED	RANDOM	TRANSCRIPTOMIC	Ebola virus	ILLUMINA	2020-06-30T00:00:00Z	EBOV samples	SRP226176					not applicable	not applicable	not applicable	not applicable	not applicable
SRR10307551	WGS	194	191048023	PRJNA577693	SAMN13053972	MIGS.vi,MIGS/MIMS/MIMARKS.human-associated	100373978	UNIVERSITY OF LIVERPOOL	2014	public	fastq,sra	gs,ncbi,s3	gs.US,ncbi.public,s3.us-east-1	SRX7018780	uncalculated	uncalculated	not applicable	Homo sapiens	Illumina HiSeq 2500	Ebola virus from patient blood	not applicable	Survivor-17	PAIRED	RANDOM	TRANSCRIPTOMIC	Ebola virus	ILLUMINA	2020-06-30T00:00:00Z	EBOV samples	SRP226176					not applicable	not applicable	not applicable	not applicable	not applicable
SRR10307552	WGS	221	93922310	PRJNA577693	SAMN13053972	MIGS.vi,MIGS/MIMS/MIMARKS.human-associated	48605077	UNIVERSITY OF LIVERPOOL	2014	public	fastq,sra	gs,ncbi,s3	gs.US,ncbi.public,s3.us-east-1	SRX7018779	uncalculated	uncalculated	not applicable	Homo sapiens	Illumina HiSeq 2500	Ebola virus from patient blood	not applicable	Survivor-16	PAIRED	RANDOM	TRANSCRIPTOMIC	Ebola virus	ILLUMINA	2020-06-30T00:00:00Z	EBOV samples	SRP226176					not applicable	not applicable	not applicable	not applicable	not applicable
SRR10307553	WGS	217	66834101	PRJNA577693	SAMN13053972	MIGS.vi,MIGS/MIMS/MIMARKS.human-associated	34532322	UNIVERSITY OF LIVERPOOL	2014	public	fastq,sra	gs,ncbi,s3	gs.US,ncbi.public,s3.us-east-1	SRX7018778	uncalculated	uncalculated	not applicable	Homo sapiens	Illumina HiSeq 2500	Ebola virus from patient blood	not applicable	Survivor-15	PAIRED	RANDOM	TRANSCRIPTOMIC	Ebola virus	ILLUMINA	2020-06-30T00:00:00Z	EBOV samples	SRP226176					not applicable	not applicable	not applicable	not applicable	not applicable
SRR10307554	WGS	254	142083777	PRJNA577693	SAMN13053972	MIGS.vi,MIGS/MIMS/MIMARKS.human-associated	63099876	UNIVERSITY OF LIVERPOOL	2014	public	fastq,sra	gs,ncbi,s3	gs.US,ncbi.public,s3.us-east-1	SRX7018777	uncalculated	uncalculated	not applicable	Homo sapiens	Illumina HiSeq 2500	Ebola virus from patient blood	not applicable	Fatalities-96	PAIRED	RANDOM	TRANSCRIPTOMIC	Ebola virus	ILLUMINA	2020-06-30T00:00:00Z	EBOV samples	SRP226176					not applicable	not applicable	not applicable	not applicable	not applicable
SRR10307555	WGS	259	158935689	PRJNA577693	SAMN13053972	MIGS.vi,MIGS/MIMS/MIMARKS.human-associated	71931232	UNIVERSITY OF LIVERPOOL	2014	public	fastq,sra	gs,ncbi,s3	gs.US,ncbi.public,s3.us-east-1	SRX7018776	uncalculated	uncalculated	not applicable	Homo sapiens	Illumina HiSeq 2500	Ebola virus from patient blood	not applicable	Fatalities-95	PAIRED	RANDOM	TRANSCRIPTOMIC	Ebola virus	ILLUMINA	2020-06-30T00:00:00Z	EBOV samples	SRP226176					not applicable	not applicable	not applicable	not applicable	not applicable
SRR10307556	WGS	260	151763912	PRJNA577693	SAMN13053972	MIGS.vi,MIGS/MIMS/MIMARKS.human-associated	67609986	UNIVERSITY OF LIVERPOOL	2014	public	fastq,sra	gs,ncbi,s3	gs.US,ncbi.public,s3.us-east-1	SRX7018775	uncalculated	uncalculated	not applicable	Homo sapiens	Illumina HiSeq 2500	Ebola virus from patient blood	not applicable	Fatalities-94	PAIRED	RANDOM	TRANSCRIPTOMIC	Ebola virus	ILLUMINA	2020-06-30T00:00:00Z	EBOV samples	SRP226176					not applicable	not applicable	not applicable	not applicable	not applicable
SRR10307557	WGS	279	447636758	PRJNA577693	SAMN13053972	MIGS.vi,MIGS/MIMS/MIMARKS.human-associated	181038195	UNIVERSITY OF LIVERPOOL	2014	public	fastq,sra	gs,ncbi,s3	gs.US,ncbi.public,s3.us-east-1	SRX7018774	uncalculated	uncalculated	not applicable	Homo sapiens	Illumina HiSeq 2500	Ebola virus from patient blood	not applicable	Fatalities-93	PAIRED	RANDOM	TRANSCRIPTOMIC	Ebola virus	ILLUMINA	2020-06-30T00:00:00Z	EBOV samples	SRP226176					not applicable	not applicable	not applicable	not applicable	not applicable
SRR10307558	WGS	206	28986424	PRJNA577693	SAMN13053972	MIGS.vi,MIGS/MIMS/MIMARKS.human-associated	14283929	UNIVERSITY OF LIVERPOOL	2014	public	fastq,sra	gs,ncbi,s3	gs.US,ncbi.public,s3.us-east-1	SRX7018773	uncalculated	uncalculated	not applicable	Homo sapiens	Illumina HiSeq 2500	Ebola virus from patient blood	not applicable	Survivor-14	PAIRED	RANDOM	TRANSCRIPTOMIC	Ebola virus	ILLUMINA	2020-06-30T00:00:00Z	EBOV samples	SRP226176					not applicable	not applicable	not applicable	not applicable	not applicable
SRR10307559	WGS	252	151257356	PRJNA577693	SAMN13053972	MIGS.vi,MIGS/MIMS/MIMARKS.human-associated	67030862	UNIVERSITY OF LIVERPOOL	2014	public	fastq,sra	gs,ncbi,s3	gs.US,ncbi.public,s3.us-east-1	SRX7018772	uncalculated	uncalculated	not applicable	Homo sapiens	Illumina HiSeq 2500	Ebola virus from patient blood	not applicable	Fatalities-92	PAIRED	RANDOM	TRANSCRIPTOMIC	Ebola virus	ILLUMINA	2020-06-30T00:00:00Z	EBOV samples	SRP226176					not applicable	not applicable	not applicable	not applicable	not applicable
SRR10307560	WGS	251	81098832	PRJNA577693	SAMN13053972	MIGS.vi,MIGS/MIMS/MIMARKS.human-associated	36438694	UNIVERSITY OF LIVERPOOL	2014	public	fastq,sra	gs,ncbi,s3	gs.US,ncbi.public,s3.us-east-1	SRX7018771	uncalculated	uncalculated	not applicable	Homo sapiens	Illumina HiSeq 2500	Ebola virus from patient blood	not applicable	Fatalities-91	PAIRED	RANDOM	TRANSCRIPTOMIC	Ebola virus	ILLUMINA	2020-06-30T00:00:00Z	EBOV samples	SRP226176					not applicable	not applicable	not applicable	not applicable	not applicable
SRR10307561	WGS	253	130883633	PRJNA577693	SAMN13053972	MIGS.vi,MIGS/MIMS/MIMARKS.human-associated	58414985	UNIVERSITY OF LIVERPOOL	2014	public	fastq,sra	gs,ncbi,s3	gs.US,ncbi.public,s3.us-east-1	SRX7018770	uncalculated	uncalculated	not applicable	Homo sapiens	Illumina HiSeq 2500	Ebola virus from patient blood	not applicable	Fatalities-90	PAIRED	RANDOM	TRANSCRIPTOMIC	Ebola virus	ILLUMINA	2020-06-30T00:00:00Z	EBOV samples	SRP226176					not applicable	not applicable	not applicable	not applicable	not applicable
SRR10307562	WGS	262	118707235	PRJNA577693	SAMN13053972	MIGS.vi,MIGS/MIMS/MIMARKS.human-associated	53123914	UNIVERSITY OF LIVERPOOL	2014	public	fastq,sra	gs,ncbi,s3	gs.US,ncbi.public,s3.us-east-1	SRX7018769	uncalculated	uncalculated	not applicable	Homo sapiens	Illumina HiSeq 2500	Ebola virus from patient blood	not applicable	Fatalities-89	PAIRED	RANDOM	TRANSCRIPTOMIC	Ebola virus	ILLUMINA	2020-06-30T00:00:00Z	EBOV samples	SRP226176					not applicable	not applicable	not applicable	not applicable	not applicable
SRR10307563	WGS	265	164648600	PRJNA577693	SAMN13053972	MIGS.vi,MIGS/MIMS/MIMARKS.human-associated	76169150	UNIVERSITY OF LIVERPOOL	2014	public	fastq,sra	gs,ncbi,s3	gs.US,ncbi.public,s3.us-east-1	SRX7018768	uncalculated	uncalculated	not applicable	Homo sapiens	Illumina HiSeq 2500	Ebola virus from patient blood	not applicable	Fatalities-88	PAIRED	RANDOM	TRANSCRIPTOMIC	Ebola virus	ILLUMINA	2020-06-30T00:00:00Z	EBOV samples	SRP226176					not applicable	not applicable	not applicable	not applicable	not applicable
SRR10307564	WGS	237	198064826	PRJNA577693	SAMN13053972	MIGS.vi,MIGS/MIMS/MIMARKS.human-associated	76892870	UNIVERSITY OF LIVERPOOL	2014	public	fastq,sra	gs,ncbi,s3	gs.US,ncbi.public,s3.us-east-1	SRX7018767	uncalculated	uncalculated	not applicable	Homo sapiens	Illumina HiSeq 2500	Ebola virus from patient blood	not applicable	Fatalities-87	PAIRED	RANDOM	TRANSCRIPTOMIC	Ebola virus	ILLUMINA	2020-06-30T00:00:00Z	EBOV samples	SRP226176					not applicable	not applicable	not applicable	not applicable	not applicable
SRR10307565	WGS	248	294418724	PRJNA577693	SAMN13053972	MIGS.vi,MIGS/MIMS/MIMARKS.human-associated	121349725	UNIVERSITY OF LIVERPOOL	2014	public	fastq,sra	gs,ncbi,s3	gs.US,ncbi.public,s3.us-east-1	SRX7018766	uncalculated	uncalculated	not applicable	Homo sapiens	Illumina HiSeq 2500	Ebola virus from patient blood	not applicable	Fatalities-86	PAIRED	RANDOM	TRANSCRIPTOMIC	Ebola virus	ILLUMINA	2020-06-30T00:00:00Z	EBOV samples	SRP226176					not applicable	not applicable	not applicable	not applicable	not applicable
SRR10307566	WGS	269	3228375247	PRJNA577693	SAMN13053972	MIGS.vi,MIGS/MIMS/MIMARKS.human-associated	1202190097	UNIVERSITY OF LIVERPOOL	2014	public	fastq,sra	gs,ncbi,s3	gs.US,ncbi.public,s3.us-east-1	SRX7018765	uncalculated	uncalculated	not applicable	Homo sapiens	Illumina HiSeq 2500	Ebola virus from patient blood	not applicable	Fatalities-85	PAIRED	RANDOM	TRANSCRIPTOMIC	Ebola virus	ILLUMINA	2020-06-30T00:00:00Z	EBOV samples	SRP226176					not applicable	not applicable	not applicable	not applicable	not applicable
SRR10307567	WGS	227	554506121	PRJNA577693	SAMN13053972	MIGS.vi,MIGS/MIMS/MIMARKS.human-associated	225063071	UNIVERSITY OF LIVERPOOL	2014	public	fastq,sra	gs,ncbi,s3	gs.US,ncbi.public,s3.us-east-1	SRX7018764	uncalculated	uncalculated	not applicable	Homo sapiens	Illumina HiSeq 2500	Ebola virus from patient blood	not applicable	Fatalities-84	PAIRED	RANDOM	TRANSCRIPTOMIC	Ebola virus	ILLUMINA	2020-06-30T00:00:00Z	EBOV samples	SRP226176					not applicable	not applicable	not applicable	not applicable	not applicable
SRR10307568	WGS	236	228787715	PRJNA577693	SAMN13053972	MIGS.vi,MIGS/MIMS/MIMARKS.human-associated	95477535	UNIVERSITY OF LIVERPOOL	2014	public	fastq,sra	gs,ncbi,s3	gs.US,ncbi.public,s3.us-east-1	SRX7018763	uncalculated	uncalculated	not applicable	Homo sapiens	Illumina HiSeq 2500	Ebola virus from patient blood	not applicable	Fatalities-83	PAIRED	RANDOM	TRANSCRIPTOMIC	Ebola virus	ILLUMINA	2020-06-30T00:00:00Z	EBOV samples	SRP226176					not applicable	not applicable	not applicable	not applicable	not applicable
SRR10307569	WGS	202	64485006	PRJNA577693	SAMN13053972	MIGS.vi,MIGS/MIMS/MIMARKS.human-associated	31068909	UNIVERSITY OF LIVERPOOL	2014	public	fastq,sra	gs,ncbi,s3	gs.US,ncbi.public,s3.us-east-1	SRX7018762	uncalculated	uncalculated	not applicable	Homo sapiens	Illumina HiSeq 2500	Ebola virus from patient blood	not applicable	Survivor-13	PAIRED	RANDOM	TRANSCRIPTOMIC	Ebola virus	ILLUMINA	2020-06-30T00:00:00Z	EBOV samples	SRP226176					not applicable	not applicable	not applicable	not applicable	not applicable
SRR10307570	WGS	210	54163395	PRJNA577693	SAMN13053972	MIGS.vi,MIGS/MIMS/MIMARKS.human-associated	24876715	UNIVERSITY OF LIVERPOOL	2014	public	fastq,sra	gs,ncbi,s3	gs.US,ncbi.public,s3.us-east-1	SRX7018761	uncalculated	uncalculated	not applicable	Homo sapiens	Illumina HiSeq 2500	Ebola virus from patient blood	not applicable	Fatalities-82	PAIRED	RANDOM	TRANSCRIPTOMIC	Ebola virus	ILLUMINA	2020-06-30T00:00:00Z	EBOV samples	SRP226176					not applicable	not applicable	not applicable	not applicable	not applicable
SRR10307571	WGS	226	76376255	PRJNA577693	SAMN13053972	MIGS.vi,MIGS/MIMS/MIMARKS.human-associated	35293538	UNIVERSITY OF LIVERPOOL	2014	public	fastq,sra	gs,ncbi,s3	gs.US,ncbi.public,s3.us-east-1	SRX7018760	uncalculated	uncalculated	not applicable	Homo sapiens	Illumina HiSeq 2500	Ebola virus from patient blood	not applicable	Fatalities-81	PAIRED	RANDOM	TRANSCRIPTOMIC	Ebola virus	ILLUMINA	2020-06-30T00:00:00Z	EBOV samples	SRP226176					not applicable	not applicable	not applicable	not applicable	not applicable
SRR10307572	WGS	222	168934806	PRJNA577693	SAMN13053972	MIGS.vi,MIGS/MIMS/MIMARKS.human-associated	73328607	UNIVERSITY OF LIVERPOOL	2014	public	fastq,sra	gs,ncbi,s3	gs.US,ncbi.public,s3.us-east-1	SRX7018759	uncalculated	uncalculated	not applicable	Homo sapiens	Illumina HiSeq 2500	Ebola virus from patient blood	not applicable	Fatalities-80	PAIRED	RANDOM	TRANSCRIPTOMIC	Ebola virus	ILLUMINA	2020-06-30T00:00:00Z	EBOV samples	SRP226176					not applicable	not applicable	not applicable	not applicable	not applicable
SRR10307573	WGS	222	108435474	PRJNA577693	SAMN13053972	MIGS.vi,MIGS/MIMS/MIMARKS.human-associated	50142611	UNIVERSITY OF LIVERPOOL	2014	public	fastq,sra	gs,ncbi,s3	gs.US,ncbi.public,s3.us-east-1	SRX7018758	uncalculated	uncalculated	not applicable	Homo sapiens	Illumina HiSeq 2500	Ebola virus from patient blood	not applicable	Fatalities-79	PAIRED	RANDOM	TRANSCRIPTOMIC	Ebola virus	ILLUMINA	2020-06-30T00:00:00Z	EBOV samples	SRP226176					not applicable	not applicable	not applicable	not applicable	not applicable
SRR10307574	WGS	232	79664456	PRJNA577693	SAMN13053972	MIGS.vi,MIGS/MIMS/MIMARKS.human-associated	35160040	UNIVERSITY OF LIVERPOOL	2014	public	fastq,sra	gs,ncbi,s3	gs.US,ncbi.public,s3.us-east-1	SRX7018757	uncalculated	uncalculated	not applicable	Homo sapiens	Illumina HiSeq 2500	Ebola virus from patient blood	not applicable	Fatalities-78	PAIRED	RANDOM	TRANSCRIPTOMIC	Ebola virus	ILLUMINA	2020-06-30T00:00:00Z	EBOV samples	SRP226176					not applicable	not applicable	not applicable	not applicable	not applicable
SRR10307575	WGS	225	95317268	PRJNA577693	SAMN13053972	MIGS.vi,MIGS/MIMS/MIMARKS.human-associated	42523826	UNIVERSITY OF LIVERPOOL	2014	public	fastq,sra	gs,ncbi,s3	gs.US,ncbi.public,s3.us-east-1	SRX7018756	uncalculated	uncalculated	not applicable	Homo sapiens	Illumina HiSeq 2500	Ebola virus from patient blood	not applicable	Fatalities-77	PAIRED	RANDOM	TRANSCRIPTOMIC	Ebola virus	ILLUMINA	2020-06-30T00:00:00Z	EBOV samples	SRP226176					not applicable	not applicable	not applicable	not applicable	not applicable
SRR10307576	WGS	230	674948832	PRJNA577693	SAMN13053972	MIGS.vi,MIGS/MIMS/MIMARKS.human-associated	287148038	UNIVERSITY OF LIVERPOOL	2014	public	fastq,sra	gs,ncbi,s3	gs.US,ncbi.public,s3.us-east-1	SRX7018755	uncalculated	uncalculated	not applicable	Homo sapiens	Illumina HiSeq 2500	Ebola virus from patient blood	not applicable	Fatalities-76	PAIRED	RANDOM	TRANSCRIPTOMIC	Ebola virus	ILLUMINA	2020-06-30T00:00:00Z	EBOV samples	SRP226176					not applicable	not applicable	not applicable	not applicable	not applicable
SRR10307577	WGS	231	45630323	PRJNA577693	SAMN13053972	MIGS.vi,MIGS/MIMS/MIMARKS.human-associated	20701777	UNIVERSITY OF LIVERPOOL	2014	public	fastq,sra	gs,ncbi,s3	gs.US,ncbi.public,s3.us-east-1	SRX7018754	uncalculated	uncalculated	not applicable	Homo sapiens	Illumina HiSeq 2500	Ebola virus from patient blood	not applicable	Fatalities-75	PAIRED	RANDOM	TRANSCRIPTOMIC	Ebola virus	ILLUMINA	2020-06-30T00:00:00Z	EBOV samples	SRP226176					not applicable	not applicable	not applicable	not applicable	not applicable
SRR10307578	WGS	226	21007649	PRJNA577693	SAMN13053972	MIGS.vi,MIGS/MIMS/MIMARKS.human-associated	9383928	UNIVERSITY OF LIVERPOOL	2014	public	fastq,sra	gs,ncbi,s3	gs.US,ncbi.public,s3.us-east-1	SRX7018753	uncalculated	uncalculated	not applicable	Homo sapiens	Illumina HiSeq 2500	Ebola virus from patient blood	not applicable	Fatalities-74	PAIRED	RANDOM	TRANSCRIPTOMIC	Ebola virus	ILLUMINA	2020-06-30T00:00:00Z	EBOV samples	SRP226176					not applicable	not applicable	not applicable	not applicable	not applicable
SRR10307579	WGS	226	68551583	PRJNA577693	SAMN13053972	MIGS.vi,MIGS/MIMS/MIMARKS.human-associated	31809936	UNIVERSITY OF LIVERPOOL	2014	public	fastq,sra	gs,ncbi,s3	gs.US,ncbi.public,s3.us-east-1	SRX7018752	uncalculated	uncalculated	not applicable	Homo sapiens	Illumina HiSeq 2500	Ebola virus from patient blood	not applicable	Fatalities-73	PAIRED	RANDOM	TRANSCRIPTOMIC	Ebola virus	ILLUMINA	2020-06-30T00:00:00Z	EBOV samples	SRP226176					not applicable	not applicable	not applicable	not applicable	not applicable
SRR10307580	WGS	212	20489227	PRJNA577693	SAMN13053972	MIGS.vi,MIGS/MIMS/MIMARKS.human-associated	10589097	UNIVERSITY OF LIVERPOOL	2014	public	fastq,sra	gs,ncbi,s3	gs.US,ncbi.public,s3.us-east-1	SRX7018751	uncalculated	uncalculated	not applicable	Homo sapiens	Illumina HiSeq 2500	Ebola virus from patient blood	not applicable	Survivor-12	PAIRED	RANDOM	TRANSCRIPTOMIC	Ebola virus	ILLUMINA	2020-06-30T00:00:00Z	EBOV samples	SRP226176					not applicable	not applicable	not applicable	not applicable	not applicable
SRR10307581	WGS	240	607272320	PRJNA577693	SAMN13053972	MIGS.vi,MIGS/MIMS/MIMARKS.human-associated	256863935	UNIVERSITY OF LIVERPOOL	2014	public	fastq,sra	gs,ncbi,s3	gs.US,ncbi.public,s3.us-east-1	SRX7018750	uncalculated	uncalculated	not applicable	Homo sapiens	Illumina HiSeq 2500	Ebola virus from patient blood	not applicable	Fatalities-72	PAIRED	RANDOM	TRANSCRIPTOMIC	Ebola virus	ILLUMINA	2020-06-30T00:00:00Z	EBOV samples	SRP226176					not applicable	not applicable	not applicable	not applicable	not applicable
SRR10307582	WGS	228	126595050	PRJNA577693	SAMN13053972	MIGS.vi,MIGS/MIMS/MIMARKS.human-associated	55090721	UNIVERSITY OF LIVERPOOL	2014	public	fastq,sra	gs,ncbi,s3	gs.US,ncbi.public,s3.us-east-1	SRX7018749	uncalculated	uncalculated	not applicable	Homo sapiens	Illumina HiSeq 2500	Ebola virus from patient blood	not applicable	Fatalities-71	PAIRED	RANDOM	TRANSCRIPTOMIC	Ebola virus	ILLUMINA	2020-06-30T00:00:00Z	EBOV samples	SRP226176					not applicable	not applicable	not applicable	not applicable	not applicable
SRR10307583	WGS	215	30233242	PRJNA577693	SAMN13053972	MIGS.vi,MIGS/MIMS/MIMARKS.human-associated	13743308	UNIVERSITY OF LIVERPOOL	2014	public	fastq,sra	gs,ncbi,s3	gs.US,ncbi.public,s3.us-east-1	SRX7018748	uncalculated	uncalculated	not applicable	Homo sapiens	Illumina HiSeq 2500	Ebola virus from patient blood	not applicable	Fatalities-70	PAIRED	RANDOM	TRANSCRIPTOMIC	Ebola virus	ILLUMINA	2020-06-30T00:00:00Z	EBOV samples	SRP226176					not applicable	not applicable	not applicable	not applicable	not applicable
SRR10307584	WGS	225	51837868	PRJNA577693	SAMN13053972	MIGS.vi,MIGS/MIMS/MIMARKS.human-associated	24455169	UNIVERSITY OF LIVERPOOL	2014	public	fastq,sra	gs,ncbi,s3	gs.US,ncbi.public,s3.us-east-1	SRX7018747	uncalculated	uncalculated	not applicable	Homo sapiens	Illumina HiSeq 2500	Ebola virus from patient blood	not applicable	Fatalities-69	PAIRED	RANDOM	TRANSCRIPTOMIC	Ebola virus	ILLUMINA	2020-06-30T00:00:00Z	EBOV samples	SRP226176					not applicable	not applicable	not applicable	not applicable	not applicable
SRR10307585	WGS	226	45185364	PRJNA577693	SAMN13053972	MIGS.vi,MIGS/MIMS/MIMARKS.human-associated	21823378	UNIVERSITY OF LIVERPOOL	2014	public	fastq,sra	gs,ncbi,s3	gs.US,ncbi.public,s3.us-east-1	SRX7018746	uncalculated	uncalculated	not applicable	Homo sapiens	Illumina HiSeq 2500	Ebola virus from patient blood	not applicable	Fatalities-68	PAIRED	RANDOM	TRANSCRIPTOMIC	Ebola virus	ILLUMINA	2020-06-30T00:00:00Z	EBOV samples	SRP226176					not applicable	not applicable	not applicable	not applicable	not applicable
SRR10307586	WGS	238	157048573	PRJNA577693	SAMN13053972	MIGS.vi,MIGS/MIMS/MIMARKS.human-associated	79127320	UNIVERSITY OF LIVERPOOL	2014	public	fastq,sra	gs,ncbi,s3	gs.US,ncbi.public,s3.us-east-1	SRX7018745	uncalculated	uncalculated	not applicable	Homo sapiens	Illumina HiSeq 2500	Ebola virus from patient blood	not applicable	Fatalities-67	PAIRED	RANDOM	TRANSCRIPTOMIC	Ebola virus	ILLUMINA	2020-06-30T00:00:00Z	EBOV samples	SRP226176					not applicable	not applicable	not applicable	not applicable	not applicable
SRR10307587	WGS	231	282063901	PRJNA577693	SAMN13053972	MIGS.vi,MIGS/MIMS/MIMARKS.human-associated	137643548	UNIVERSITY OF LIVERPOOL	2014	public	fastq,sra	gs,ncbi,s3	gs.US,ncbi.public,s3.us-east-1	SRX7018744	uncalculated	uncalculated	not applicable	Homo sapiens	Illumina HiSeq 2500	Ebola virus from patient blood	not applicable	Fatalities-66	PAIRED	RANDOM	TRANSCRIPTOMIC	Ebola virus	ILLUMINA	2020-06-30T00:00:00Z	EBOV samples	SRP226176					not applicable	not applicable	not applicable	not applicable	not applicable
SRR10307588	WGS	232	164190180	PRJNA577693	SAMN13053972	MIGS.vi,MIGS/MIMS/MIMARKS.human-associated	79485276	UNIVERSITY OF LIVERPOOL	2014	public	fastq,sra	gs,ncbi,s3	gs.US,ncbi.public,s3.us-east-1	SRX7018743	uncalculated	uncalculated	not applicable	Homo sapiens	Illumina HiSeq 2500	Ebola virus from patient blood	not applicable	Fatalities-65	PAIRED	RANDOM	TRANSCRIPTOMIC	Ebola virus	ILLUMINA	2020-06-30T00:00:00Z	EBOV samples	SRP226176					not applicable	not applicable	not applicable	not applicable	not applicable
SRR10307589	WGS	220	64578048	PRJNA577693	SAMN13053972	MIGS.vi,MIGS/MIMS/MIMARKS.human-associated	28960792	UNIVERSITY OF LIVERPOOL	2014	public	fastq,sra	gs,ncbi,s3	gs.US,ncbi.public,s3.us-east-1	SRX7018742	uncalculated	uncalculated	not applicable	Homo sapiens	Illumina HiSeq 2500	Ebola virus from patient blood	not applicable	Fatalities-64	PAIRED	RANDOM	TRANSCRIPTOMIC	Ebola virus	ILLUMINA	2020-06-30T00:00:00Z	EBOV samples	SRP226176					not applicable	not applicable	not applicable	not applicable	not applicable
SRR10307590	WGS	214	61592531	PRJNA577693	SAMN13053972	MIGS.vi,MIGS/MIMS/MIMARKS.human-associated	28646739	UNIVERSITY OF LIVERPOOL	2014	public	fastq,sra	gs,ncbi,s3	gs.US,ncbi.public,s3.us-east-1	SRX7018741	uncalculated	uncalculated	not applicable	Homo sapiens	Illumina HiSeq 2500	Ebola virus from patient blood	not applicable	Fatalities-63	PAIRED	RANDOM	TRANSCRIPTOMIC	Ebola virus	ILLUMINA	2020-06-30T00:00:00Z	EBOV samples	SRP226176					not applicable	not applicable	not applicable	not applicable	not applicable
SRR10307591	WGS	220	24490528	PRJNA577693	SAMN13053972	MIGS.vi,MIGS/MIMS/MIMARKS.human-associated	12302654	UNIVERSITY OF LIVERPOOL	2014	public	fastq,sra	gs,ncbi,s3	gs.US,ncbi.public,s3.us-east-1	SRX7018740	uncalculated	uncalculated	not applicable	Homo sapiens	Illumina HiSeq 2500	Ebola virus from patient blood	not applicable	Survivor-11	PAIRED	RANDOM	TRANSCRIPTOMIC	Ebola virus	ILLUMINA	2020-06-30T00:00:00Z	EBOV samples	SRP226176					not applicable	not applicable	not applicable	not applicable	not applicable
SRR10307592	WGS	221	29780822	PRJNA577693	SAMN13053972	MIGS.vi,MIGS/MIMS/MIMARKS.human-associated	15526702	UNIVERSITY OF LIVERPOOL	2014	public	fastq,sra	gs,ncbi,s3	gs.US,ncbi.public,s3.us-east-1	SRX7018739	uncalculated	uncalculated	not applicable	Homo sapiens	Illumina HiSeq 2500	Ebola virus from patient blood	not applicable	Survivor-2	PAIRED	RANDOM	TRANSCRIPTOMIC	Ebola virus	ILLUMINA	2020-06-30T00:00:00Z	EBOV samples	SRP226176					not applicable	not applicable	not applicable	not applicable	not applicable
SRR10307593	WGS	219	16785940	PRJNA577693	SAMN13053972	MIGS.vi,MIGS/MIMS/MIMARKS.human-associated	8640791	UNIVERSITY OF LIVERPOOL	2014	public	fastq,sra	gs,ncbi,s3	gs.US,ncbi.public,s3.us-east-1	SRX7018738	uncalculated	uncalculated	not applicable	Homo sapiens	Illumina HiSeq 2500	Ebola virus from patient blood	not applicable	Survivor-1	PAIRED	RANDOM	TRANSCRIPTOMIC	Ebola virus	ILLUMINA	2020-06-30T00:00:00Z	EBOV samples	SRP226176					not applicable	not applicable	not applicable	not applicable	not applicable
SRR7167618	WGS	602	1524878642	PRJNA231221	SAMN07796352	Pathogen.cl	714790727	UMIGS	2004	public	fastq,sra	gs,ncbi,s3	gs.US,ncbi.public,s3.us-east-1	SRX4085589	Sudan	Africa	Sudan:Yambio	Homo sapiens	Illumina MiSeq	Ebola virus/H.sapiens-tc/Sudan/2004/Yambio-HCM/SAV/017	Not Applicable	IL100072726	PAIRED	cDNA	VIRAL RNA	Sudan ebolavirus	ILLUMINA	2019-10-31T00:00:00Z	FDAARGOS_470	SRP040661	Public Health England (PHE) < CDC	Ebola Virus Disease	blood							FDAARGOS_470	FDA:FDAARGOS_470	TRIzol	Missing	Missing	Fatal case	Missing	Missing	Missing	real-time PCR\, EM\, deep sequencing
SRR7167619	WGS	602	2496563832	PRJNA231221	SAMN07796353	Pathogen.cl	1259569413	UMIGS	2007	public	fastq,sra	gs,ncbi,s3	gs.US,ncbi.public,s3.us-east-1	SRX4085590	Uganda	Africa	Uganda: Bundibugyo	Homo sapiens	Illumina MiSeq	Ebola virus/H.sapiens-tc/Uganda/2007/Bundibugyo-200706291	Not Applicable	IL100080298	PAIRED	cDNA	VIRAL RNA	Bundibugyo ebolavirus	ILLUMINA	2019-10-31T00:00:00Z	FDAARGOS_471	SRP040661	Public Health England (PHE) < CDC	Ebola Virus Disease	blood							FDAARGOS_471	FDA:FDAARGOS_471	TRIzol	52Y	Missing	Fatal case	Missing	Missing	male	real-time PCR\, EM\, deep sequencing
SRR7167621	WGS	602	2798174862	PRJNA231221	SAMN07796354	Pathogen.cl	1304601240	UMIGS	2007	public	fastq,sra	gs,ncbi,s3	gs.US,ncbi.public,s3.us-east-1	SRX4085591	Uganda	Africa	Uganda: Bundibugyo	Homo sapiens	Illumina MiSeq	Ebola virus/H.sapiens-tc/Uganda/2007/Bundibugyo-200706291	Not Applicable	IL100072727	PAIRED	cDNA	VIRAL RNA	Bundibugyo ebolavirus	ILLUMINA	2019-10-31T00:00:00Z	FDAARGOS_472	SRP040661	Public Health England (PHE) < CDC	Ebola Virus Disease	blood							FDAARGOS_472	FDA:FDAARGOS_472	TRIzol	52Y	Missing	Fatal case	Missing	Missing	male	real-time PCR\, EM\, deep sequencing
SRR7167623	WGS	602	809222848	PRJNA231221	SAMN07796366	Pathogen.cl	368215844	UMIGS	1976	public	fastq,sra	gs,ncbi,s3	gs.US,ncbi.public,s3.us-east-1	SRX4085594	Sudan	Africa	Sudan	Homo sapiens	Illumina MiSeq	Ebola virus/H.sapiens-tc/Sudan/1976/Boniface-R4142L	Not Applicable	IL100074883	PAIRED	cDNA	VIRAL RNA	Sudan ebolavirus	ILLUMINA	2019-10-31T00:00:00Z	FDAARGOS_484	SRP040661	USAMRIID < CDC	Ebola Virus Disease	blood							FDAARGOS_484	FDA:FDAARGOS_484	TRIzol	Missing	Missing	Fatal case	Missing	Missing	Missing	RT-PCR and amplicon sequencing
SRR7167625	WGS	602	990863706	PRJNA231221	SAMN07796367	Pathogen.cl	447267204	UMIGS	1995	public	fastq,sra	gs,ncbi,s3	gs.US,ncbi.public,s3.us-east-1	SRX4085596	uncalculated	uncalculated	Zaire: Kikwit	Homo sapiens	Illumina MiSeq	Ebola virus/H.sapiens-tc/COD/1995/Kikwit-R4317a	Not Applicable	IL100074884	PAIRED	cDNA	VIRAL RNA	Zaire ebolavirus	ILLUMINA	2019-10-31T00:00:00Z	FDAARGOS_485	SRP040661	USAMRIID < CDC	Ebola Virus Disease	blood							FDAARGOS_485	FDA:FDAARGOS_485	TRIzol	Missing	Missing	Fatal case	Missing	Missing	Missing	RT-PCR and amplicon sequencing
SRR7167632	WGS	602	868717906	PRJNA231221	SAMN07796369	Pathogen.cl	390326255	UMIGS	2007	public	fastq,sra	gs,ncbi,s3	gs.US,ncbi.public,s3.us-east-1	SRX4085603	Uganda	Africa	Uganda	Homo sapiens	Illumina MiSeq	Ebola virus/H.sapiens-tc/Uganda/2007/Bundibugyo-R4386L	Not Applicable	IL100074886	PAIRED	cDNA	VIRAL RNA	Bundibugyo ebolavirus	ILLUMINA	2019-10-31T00:00:00Z	FDAARGOS_487	SRP040661	USAMRIID < CDC	Ebola Virus Disease	blood							FDAARGOS_487	FDA:FDAARGOS_487	TRIzol	Missing	Missing	Fatal case	Missing	Missing	Missing	RT-PCR and amplicon sequencing
SRR5149162	WGS	602	2028102482	PRJNA231221	SAMN05364094	Pathogen.cl	891522178	UMIGS	1995-05-04	public	fastq,sra	gs,ncbi,s3	gs.US,ncbi.public,s3.us-east-1	SRX2467179	uncalculated	uncalculated	Zaire: Kikwit	Homo sapiens	Illumina MiSeq	Ebola virus/H.sapiens-tc/COD/1995/Kikwit-9510621	Not Applicable	IL100067992	PAIRED	cDNA	VIRAL RNA	Zaire ebolavirus	ILLUMINA	2017-01-05T00:00:00Z	FDAARGOS_282	SRP040661	University of Texas Medical Branch (UTMB)	Ebola Virus Disease (EVD)	blood							FDAARGOS_282	FDA:FDAARGOS_282	Trizol	65Y	Missing	Patient died of infection	Missing	Missing	female	real-time PCR\, EM\, deep sequencing
SRR2018250	WGS	602	3092416208	PRJNA231221	SAMN03611815	Pathogen.cl	1484060942	UMIGS	2014-03-19	public	fastq,sra	gs,ncbi,s3	gs.US,ncbi.public,s3.us-east-1	SRX1024946	Guinea	Africa	Guinea: Gueckedou	Homo sapiens	Illumina MiSeq	Ebola virus/H.sapiens-wt/GIN/2014/Makona-C05	Not Applicable	IL100054484	PAIRED	cDNA	VIRAL RNA	Zaire ebolavirus	ILLUMINA	2015-05-13T00:00:00Z	FDAARGOS_271	SRP040661	Public Health Agency Canada (PHAC)	Ebola Virus Disease (EVD)	blood							FDAARGOS_271	FDA:FDAARGOS_271	Trizol	16Y	Missing	Patient survived	Missing	Missing	female	RT-PCR (L\, NP\, 5' UTR/GP genes)
SRR2019526	WGS	602	1816348982	PRJNA231221	SAMN03611818	Pathogen.cl	877752285	UMIGS	2014-03-17	public	fastq,sra	gs,ncbi,s3	gs.US,ncbi.public,s3.us-east-1	SRX1025964	Guinea	Africa	Guinea: Kissidougou	Homo sapiens	Illumina MiSeq	Ebola virus/H.sapiens-wt/GIN/2014/Makona-C15	Not Applicable	IL100054483	PAIRED	cDNA	VIRAL RNA	Zaire ebolavirus	ILLUMINA	2015-05-13T00:00:00Z	FDAARGOS_274	SRP040661	Public Health Agency Canada (PHAC)	Ebola Virus Disease (EVD)	blood							FDAARGOS_274	FDA:FDAARGOS_274	Trizol	28Y	Missing	Patient survived	Missing	Missing	female	RT-PCR (L\, NP\, 5' UTR/GP genes)
[truncated: 11 more columns]

## Sheet: miR-MAY-251
Run	Number of Matches	Assay Type	BioProject	BioSample	Center Name	Collection_date	Experiment	geo_loc_name_country	geo_loc_name_country_continent	geo_loc_name	HOST	Isolate	Organism	SRA Study	collected_by	Host_disease	Isolation_source
SRR7167612	769	WGS	PRJNA231221	SAMN07796350	UMIGS	1995	SRX4085583	uncalculated	uncalculated	Zaire: Kikwit	Homo sapiens	Ebola virus/H.sapiens-tc/COD/1995/Kikwit-9510621	Zaire ebolavirus	SRP040661	Public Health England (PHE) < CDC	Ebola Virus Disease	blood
SRR7170713	2110	WGS	PRJNA231221	SAMN07796349	UMIGS	1995	SRX4088643	uncalculated	uncalculated	Zaire: Kikwit	Homo sapiens	Ebola virus/H.sapiens-tc/COD/1995/Kikwit-9510621	Zaire ebolavirus	SRP040661	Public Health England (PHE) < CDC	Ebola Virus Disease	blood
SRR7170714	9	WGS	PRJNA231221	SAMN07796365	UMIGS	1976	SRX4088645	uncalculated	uncalculated	Zaire: Mayinga	Homo sapiens	Ebola virus/H.sapiens-tc/Zaire/1976/Mayinga-R3816	Zaire ebolavirus	SRP040661	USAMRIID < CDC	Ebola Virus Disease	blood
SRR7167625	42	WGS	PRJNA231221	SAMN07796367	UMIGS	1995	SRX4085596	uncalculated	uncalculated	Zaire: Kikwit	Homo sapiens	Ebola virus/H.sapiens-tc/COD/1995/Kikwit-R4317a	Zaire ebolavirus	SRP040661	USAMRIID < CDC	Ebola Virus Disease	blood
SRR5149162	688	WGS	PRJNA231221	SAMN05364094	UMIGS	1995-05-04	SRX2467179	uncalculated	uncalculated	Zaire: Kikwit	Homo sapiens	Ebola virus/H.sapiens-tc/COD/1995/Kikwit-9510621	Zaire ebolavirus	SRP040661	University of Texas Medical Branch (UTMB)	Ebola Virus Disease (EVD)	blood

## Sheet: miR-MAK-403
Run	Assay Type	BioProject	BioSample	Center Name	Collection_date	Experiment	geo_loc_name_country	geo_loc_name_country_continent	geo_loc_name	HOST	Isolate	Organism	SRA Study	collected_by	Host_disease	Isolation_source
